# Supplementary material for: Research of the lipoprotein combined index and its association with osteoporosis in elderly Chinese adults: a retrospective cross-sectional study
Source: PeerJ. 2026 Jul 14;14:e21518. doi: 10.7717/peerj.21518 (PMC13378496; doi:10.7717/peerj.21518)
Supplement: Supplemental Information 1 — The figures and tables in this manuscript are all based on the analysis of the raw data. [file peerj-14-21518-s001.xlsx]

## Sheet: Sheet1
ID	Lipoprotein combined index	Osteoporosis	Gender	Age	Marital status	Hypertension	Diabetes	Coronary heart disease	Cerebral infarction	Atrial fibrillation	Hyperuricemia	Body mass index	Pulse	Systolic blood pressure	Diastolic blood pressure	Albumin	Urea nitrogen	Creatinine	Uric acid	Red blood cell count	Platelet count	White blood cells count	Hemoglobin concentration
1	101.971	No	Male	68	Married	No	No	No	No	No	No	32	100	126	81	47.5	8.01	125	679	5.49	214	7.31	162
2	12.0239	Yes	Female	68	Married	No	No	No	No	No	No	28.6	90	155	87	43.6	6.41	44	264	4.28	179	5.04	125
3	2.32818	Yes	Female	60	Married	No	No	No	No	No	No	26.5	64	119	71	43.4	8.99	56	338	4.13	239	5.22	129
4	13.9764	No	Male	61	Married	No	No	No	No	No	No	30.2	74	151	93	47.1	6	88	356	4.71	178	5.96	141
5	35.0526	No	Male	62	Married	No	No	No	No	No	No	26	73	171	107	43.2	6.54	79	370	5.01	178	7.37	149
6	10.931	No	Male	66	Married	No	No	No	No	No	No	26.9	61	154	85	44.4	7.9	59	259	5.46	179	6.47	150
7	6.91732	Yes	Male	82	Married	No	No	No	No	No	No	27.1	67	141	91	41.9	6.12	83	333	4.87	228	4.84	152
8	2.64632	Yes	Female	84	Married	No	No	No	No	No	No	23.22	69	123	63	46.9	5.57	61	455	4.43	63	5.75	139
9	7.37455	Yes	Male	66	Married	No	Yes	No	No	No	No	26.3	97	104	70	45.1	6.94	85	469	4.55	149	7.27	141
10	8.89234	No	Male	60	Married	Yes	Yes	No	No	No	No	25.2	102	153	99	49.4	4.86	65	339	4.94	285	8.1	151
11	17.1771	No	Male	67	Married	No	No	No	No	No	No	23.9	105	159	77	51.6	4.98	66	336	5.34	269	11.03	160
12	24.5718	No	Male	68	Married	Yes	Yes	No	No	No	No	25.5	78	150	84	44.8	5.41	68	174	5.29	262	7.19	162
13	3.08721	No	Female	66	Married	Yes	Yes	No	No	No	No	24.4	76	140	86	48.3	5.33	54	282	4.98	246	6.37	141
14	11.2138	No	Male	66	Married	Yes	No	No	No	No	No	27.5	76	136	87	45.4	6.56	70	293	4.91	159	5.57	152
15	28.3137	No	Male	67	Married	No	No	No	No	No	No	24.2	109	164	94	46.1	3.98	73	389	5.25	209	8.86	163
16	24.2866	No	Male	64	Married	No	No	No	No	No	No	23.5	84	130	84	43.5	6.21	78	300	4.84	242	5.46	141
17	6.41677	No	Male	67	Married	Yes	No	No	No	No	No	18.3	64	103	56	45	6.39	111	340	3.97	227	5.05	122
18	23.9843	No	Male	67	Married	No	No	No	No	No	No	24.7	60	116	77	44.4	5.1	105	355	4.27	197	5.06	133
19	11.5919	Yes	Female	63	Married	No	No	No	No	No	No	26.1	90	119	75	48.5	4.3	56	348	4.51	234	4.79	138
20	10.3578	No	Male	64	Married	No	No	No	No	No	No	22.1	55	115	67	44.4	3.88	69	349	4.64	173	3.55	145
21	21.0644	No	Female	68	Married	No	No	No	No	No	No	26.7	85	149	72	43.6	5.12	66	292	4.42	255	7.09	137
22	12.1557	No	Male	72	Married	Yes	Yes	No	No	No	No	22.5	91	136	70	44	4.98	62	307	4.59	154	5.61	140
23	13.0447	Yes	Female	63	Married	No	No	No	No	No	No	22.6	104	136	81	45.9	4.95	43	198	4.56	219	7.44	132
24	10.957	No	Female	61	Married	No	No	No	No	No	No	22	70	149	68	46.1	6.38	60	280	4.46	226	5.69	137
25	26.2087	No	Male	65	Married	No	No	No	No	No	No	27.4	83	135	82	50.6	6.97	67	441	5.5	199	6.71	165
26	6.89943	No	Male	68	Married	No	No	No	No	No	No	22.1	58	131	66	44.8	5.75	67	337	5.31	161	6.25	149
27	25.5771	Yes	Male	68	Married	No	No	No	No	No	No	23.1	105	172	86	47.5	16.22	130	471	4.11	251	8.63	121
28	13.085	No	Female	64	Married	No	No	No	No	No	No	24.5	82	96	72	49.1	4.7	53	259	4.46	295	5.09	138
29	23.3326	No	Male	66	Married	No	Yes	No	No	No	No	21.2	75	102	55	44.9	6.51	63	307	4.98	214	5.3	151
30	47.8379	No	Male	66	Married	No	No	No	No	No	No	26.9	80	129	82	44.1	6.74	72	557	4.65	218	6.89	146
31	14.4478	No	Male	66	Married	No	No	No	No	No	No	31.6	96	164	77	51.2	7.45	106	487	6.16	205	8.16	128
32	5.52214	No	Male	68	Married	No	No	No	No	No	No	26	113	161	83	47.5	3.62	70	369	5.03	178	6.38	155
33	10.3147	No	Male	62	Married	No	No	No	No	No	No	25.3	83	143	94	49.2	6.31	77	387	4.88	182	6.92	159
34	58.6728	No	Male	66	Married	No	No	No	No	No	No	27.7	89	124	83	45.2	7.66	72	302	4.87	170	4.11	153
35	43.2924	Yes	Male	66	Married	Yes	No	No	No	No	No	24.5	88	118	75	46.6	6.16	96	445	4.78	279	8.32	156
36	54.3746	No	Male	61	Married	No	No	No	No	No	No	23.9	77	127	77	46.6	7.15	76	389	4.54	181	5.47	144
37	10.2274	No	Male	61	Married	Yes	Yes	No	No	No	No	25.5	69	107	76	45.7	6.73	80	337	5.12	202	5.58	160
38	17.2558	No	Male	61	Married	No	No	No	No	No	No	24.8	87	157	84	45.3	5.17	57	310	4.72	402	8.45	149
39	29.166	No	Male	61	Married	Yes	No	No	No	No	No	25.6	64	120	79	44.3	5.26	85	482	5.5	176	6.06	165
40	17.3466	No	Male	60	Married	Yes	No	No	No	No	No	22.1	104	144	88	45.6	5	75	388	4.89	140	5.4	152
41	10.8825	No	Male	67	Married	No	No	No	No	No	No	18.3	92	124	75	45.3	6.99	84	395	5.39	125	5.19	157
42	5.45198	Yes	Female	82	Married	No	No	No	No	No	No	20.2	70	131	71	43	8.22	69	352	4.33	113	5.83	138
43	111.539	No	Female	73	Married	No	No	No	No	No	No	29.7	88	133	71	41.4	6.14	63	284	4.2	233	5.39	122
44	4.9773	No	Male	69	Married	No	No	No	No	No	No	22.7	57	110	61	41.6	6.03	58	250	4.73	227	5.5	141
45	64.2581	No	Female	65	Married	No	No	No	No	No	No	26.8	84	149	84	50.3	4.16	46	288	4.56	220	7.4	137
46	50.9008	No	Female	70	Married	Yes	Yes	No	No	No	No	26.4	79	158	92	46.2	7.32	62	447	3.91	354	6.78	119
47	25.0113	No	Male	73	Married	No	No	No	No	No	No	27.1	72	139	71	42.7	7.16	113	390	4.11	114	4.26	130
48	9.58069	Yes	Male	69	Married	No	No	No	No	No	No	24.9	59	120	71	45.9	6.72	66	448	4.92	213	5.96	152
49	3.19381	Yes	Female	77	Married	No	No	No	No	No	No	27.4	93	135	81	43.4	4.05	48	215	3.75	164	6.31	120
50	19.862	No	Male	65	Married	No	No	No	No	No	No	23.1	57	144	98	45.2	5.95	64	409	5.03	187	6.94	151
51	7.09065	No	Male	84	Married	No	No	No	No	No	No	22	86	153	86	43.9	8.87	89	457	4.59	90	5.67	150
52	29.6904	No	Male	64	Married	No	No	No	No	No	No	22.5	80	119	74	45.4	4.94	83	385	2.06	205	2.23	71
53	22.3411	No	Male	67	Married	No	No	No	No	No	No	24.5	73	115	79	45.9	7.65	80	327	4.99	271	6.17	147
54	8.09285	No	Male	60	Married	No	No	No	No	No	No	26.9	73	128	82	45.2	4.35	81	374	4.63	120	4.96	144
55	5.86364	Yes	Male	66	Married	No	No	No	No	No	No	18.3	99	127	76	50.4	5.78	66	368	4.43	143	3.74	137
56	10.3508	No	Male	64	Married	No	No	No	No	No	No	28.5	80	126	67	44.8	6.01	78	576	4.18	190	7.34	139
57	54.2341	No	Male	62	Married	No	No	No	No	No	No	29.2	79	109	68	46.8	7.67	89	413	4.67	212	5.87	147
58	6.06779	No	Male	78	Married	No	No	No	No	No	No	21.3	59	146	61	41.1	7.74	58	343	4.24	109	6.26	132
59	6.90811	No	Male	60	Married	Yes	No	No	No	No	No	23.8	79	110	72	48.5	6.07	77	350	5.3	128	4.05	166
60	10.0011	Yes	Male	81	Married	No	No	No	No	No	No	22.6	115	155	82	47.5	5.15	75	293	4.75	259	5.12	143
61	40.1856	No	Male	71	Married	No	No	No	No	No	No	27.4	88	136	83	46.4	4.37	78	307	4.66	223	7.73	144
62	5.0752	No	Male	88	Married	Yes	Yes	No	No	No	No	26.8	65	172	92	47.2	4.93	57	366	5.03	165	7.39	142
63	32.6152	No	Male	60	Married	Yes	No	No	No	No	No	26.7	68	121	88	47.7	4.21	79	340	5.07	177	5.96	156
64	9.31406	No	Male	63	Married	No	No	No	No	No	No	23.9	96	129	59	49.8	5.62	68	300	5.25	234	9.58	168
65	17.4456	No	Male	75	Married	No	No	No	No	No	No	28.8	71	108	64	39	7.27	92	406	4.46	263	9.49	135
66	21.099	Yes	Male	60	Married	No	No	No	No	No	No	25.2	94	117	76	47.1	4.92	81	461	4.74	153	10.03	145
67	12.7569	No	Male	84	Married	Yes	No	Yes	Yes	No	No	26.4	59	177	69	45.5	6.64	83	226	5.17	178	6.82	157
68	15.7011	No	Male	66	Married	Yes	No	No	No	No	No	24.2	69	148	97	46.4	5.82	54	287	4.83	256	4.33	151
69	25.2745	No	Male	60	Married	No	No	No	No	No	No	25.4	79	137	91	47	5.66	94	469	4.69	249	5.21	139
70	3.17782	No	Male	60	Married	No	No	No	No	No	No	22.8	86	150	92	46.7	5.07	81	410	5.32	242	6.56	161
71	23.2404	Yes	Male	67	Married	No	No	No	No	No	No	25.7	60	113	73	42.8	5.08	63	337	4.08	171	4.87	120
72	8.91266	No	Male	60	Married	Yes	No	No	No	No	No	27.4	75	145	102	46	3.71	66	288	4.91	331	8.41	147
73	32.8997	No	Male	61	Married	No	No	No	No	No	No	25.9	65	148	96	46.5	7.28	92	399	4.72	237	6.4	153
74	17.1303	No	Male	66	Married	No	No	No	No	No	No	22.8	70	140	83	44.3	4.31	81	338	4.73	192	4.43	148
75	6.73522	No	Male	60	Married	No	No	No	No	No	No	24.9	109	142	86	48.5	5.21	89	430	4.29	177	6.59	135
76	1.07342	Yes	Male	67	Married	No	Yes	Yes	No	No	No	22.6	71	130	70	47.2	4.76	76	417	5.07	253	5.09	147
77	18.944	No	Male	70	Married	Yes	No	No	No	No	No	28.2	64	143	79	45.2	5.2	79	353	4.85	218	8.11	146
78	17.8855	No	Male	61	Married	No	No	No	No	No	No	23.5	77	117	79	49	5.54	71	421	4.73	158	4.04	141
79	13.0217	No	Male	69	Married	No	No	No	No	No	No	26.7	68	165	93	46.5	6.3	88	568	4.59	297	11.63	145
80	3.72246	No	Male	68	Married	No	No	No	No	No	No	22.4	83	165	60	48.7	3.97	59	376	3.68	156	5.37	119
81	12.2214	No	Male	61	Married	Yes	No	No	No	No	No	21.5	72	153	87	46.5	6.48	84	441	4.79	201	6.19	150
82	20.5292	No	Male	61	Married	No	No	No	No	No	No	25.9	88	119	69	42.8	5.45	68	329	5.29	219	8.99	155
83	19.1083	No	Male	71	Married	Yes	No	No	No	No	No	26	72	176	98	49.2	5.33	79	378	4.63	221	5.7	147
84	28.5466	Yes	Male	70	Married	No	No	No	No	No	No	23.6	64	142	88	44.5	6.46	79	319	4.85	177	6.64	160
85	29.9243	No	Male	63	Married	No	No	No	No	No	No	22.4	99	102	77	46.4	7.27	70	344	4.86	155	6.04	149
86	35.8463	No	Male	63	Married	No	No	No	No	No	No	26.8	68	126	74	45.1	7.47	82	440	5.04	248	5.82	152
87	3.67633	No	Male	68	Married	Yes	No	Yes	No	No	No	25.9	69	110	73	43.8	5.92	125	474	5.29	120	6.93	156
88	12.1912	No	Male	60	Married	No	No	No	No	No	No	22	71	122	87	45.3	8.21	65	317	3.83	188	4.49	125
89	65.1009	No	Male	62	Married	No	No	No	No	No	No	22.8	73	129	68	47.5	3.84	74	270	5.28	145	7.59	156
90	2.93555	No	Male	66	Married	Yes	No	No	No	No	No	24.3	68	128	72	49.7	3.58	60	363	5.09	171	6.02	155
91	3.80438	No	Male	68	Married	Yes	No	No	No	No	No	24.5	66	131	91	47.3	4.51	70	375	4.97	196	6.33	155
92	13.5775	No	Male	71	Married	No	No	Yes	No	No	No	23	83	123	77	42.1	5.38	83	388	4.44	301	7.15	142
93	19.8241	No	Male	60	Married	No	No	No	No	No	No	25	71	145	96	47.6	6.55	82	422	4.88	231	5.03	153
94	12.1644	Yes	Male	60	Married	No	Yes	No	No	No	No	19.3	84	104	56	49	3.27	49	295	5.28	326	6.97	161
95	28.3645	No	Male	60	Married	Yes	No	No	No	No	No	25.4	90	145	98	50.8	4.14	68	236	4.73	288	5.49	143
96	31.3929	No	Male	60	Married	Yes	No	No	No	No	No	27.8	73	130	80	45.5	4.09	73	589	4.96	202	6.02	153
97	9.44408	No	Male	66	Married	No	No	No	No	No	No	20.4	100	115	67	43.2	4.2	67	357	6	255	11.55	133
98	4.88536	No	Male	62	Married	No	No	No	No	No	No	21.9	55	140	77	44.8	6.5	66	511	4.93	159	4.67	149
99	10.8826	No	Male	60	Married	No	No	No	No	No	No	27.3	86	107	72	44.8	5.19	65	377	4.93	270	6	148
100	2.13221	No	Male	68	Married	No	No	No	No	No	No	27	68	114	72	42.2	7.95	82	419	5.25	174	5.3	159
101	24.145	No	Male	70	Married	No	No	No	No	No	No	21.8	79	156	74	45.8	4.69	66	310	4.7	276	5.09	143
102	1.44529	No	Male	66	Married	No	No	No	No	No	No	25.3	88	87	64	42.4	6.33	92	375	4.83	211	7.56	162
103	27.4383	No	Male	66	Married	No	No	No	No	No	No	24.8	87	134	73	47.5	4.72	75	426	4.59	206	5.33	151
104	28.3502	No	Male	61	Married	Yes	No	No	No	No	No	24.2	84	175	109	49.2	4.35	59	327	4.75	151	5.2	152
105	9.18	No	Male	87	Married	Yes	No	No	No	No	No	23.1	77	152	89	45	7.37	100	291	4.19	166	5.23	135
106	53.9537	No	Male	60	Married	Yes	No	No	No	No	No	26.7	78	126	88	46.9	6.57	105	613	5.27	185	7.4	162
107	21.0776	No	Male	60	Married	No	No	No	No	No	No	27.7	64	129	78	45	6.81	66	446	5.69	272	4.82	156
108	33.632	No	Female	60	Married	No	No	No	No	No	No	23	66	120	76	45.2	4.38	60	349	4.49	263	4.19	141
109	9.09607	Yes	Female	60	Married	No	No	No	No	No	No	23.7	69	111	69	44.9	4.67	51	273	4.61	225	6.08	135
110	13.3054	No	Male	66	Married	Yes	No	No	No	No	No	27.1	78	109	70	44.8	6.87	74	466	4.34	151	5.89	140
111	4.61413	No	Male	68	Married	No	No	No	No	No	No	29.3	66	145	95	43.4	4.46	69	458	4.98	211	5.74	154
112	5.5056	Yes	Male	69	Married	No	No	No	No	No	No	19	84	116	78	46.1	6.93	74	337	4.5	269	6.19	138
113	18.6412	Yes	Female	60	Married	No	No	No	No	No	No	22.2	67	148	69	48.2	4.89	55	356	4.45	180	6.54	133
114	9.62341	Yes	Male	61	Married	Yes	No	No	No	No	No	25.2	70	119	68	43.1	5.97	65	388	5.23	235	4.22	159
115	12.8961	No	Female	60	Married	No	No	No	No	No	No	24.3	71	139	88	46	4.35	48	271	4.2	167	3.63	131
116	25.7177	No	Male	61	Married	No	No	No	No	No	No	23.5	66	133	64	44.4	4.63	69	229	4.28	185	3.92	136
117	17.9937	No	Female	60	Married	No	No	No	No	No	No	18.9	80	120	80	49.9	4.93	77	307	4.79	287	7.9	150
118	4.42212	No	Female	60	Married	No	No	No	No	No	No	20.7	64	115	63	45	5.86	70	297	4.02	208	5.05	130
119	29.6923	Yes	Male	68	Married	Yes	No	No	No	No	No	25.7	81	151	103	44.9	8.34	82	481	4.95	218	6.68	154
120	16.685	Yes	Female	75	Married	No	No	No	No	No	No	27.8	75	167	86	44.6	6.77	77	304	4.57	363	9.62	126
121	17.2999	Yes	Female	66	Married	No	No	No	No	No	No	24.36	71	138	78	44.4	5.71	44	324	4.3	202	5.08	126
122	14.7141	Yes	Female	77	Married	Yes	No	No	No	No	No	19.5	83	99	78	42.8	6.62	54	258	3.8	262	4.77	121
123	1.88834	Yes	Male	76	Married	No	No	No	No	No	No	19.2	99	164	79	45.8	5.1	53	280	4.34	141	4.7	141
124	9.3501	No	Female	62	Married	No	No	No	No	No	No	22.3	71	111	63	44.6	4.88	49	211	4.43	146	3.91	129
125	31.4569	No	Female	61	Married	No	No	No	No	No	No	22.04	82	146	87	47.2	6.5	60	348	5.08	244	5.44	146
126	29.0635	No	Female	60	Married	No	No	No	No	No	No	30	96	152	90	45.6	5.23	58	360	4.73	310	7.56	142
127	6.58243	No	Female	62	Married	No	No	No	No	No	No	23.67	87	107	60	43.6	9.16	62	183	5.06	204	6.69	153
128	18.5771	No	Male	60	Married	No	No	No	No	No	No	23.6	95	154	98	44.7	4.15	62	431	4.26	165	6.41	142
129	3.63937	No	Female	63	Married	No	No	No	No	No	No	19.5	70	121	90	48.4	6.23	62	357	4.6	338	5.57	135
130	20.8048	No	Female	67	Married	No	No	No	No	No	No	29.32	55	122	59	43.3	3.43	45	266	4.48	103	11.28	140
131	25.9132	No	Female	60	Married	No	No	No	No	No	No	23.98	64	132	87	46.3	4.49	53	340	4.62	226	4.25	142
132	18.5968	No	Female	73	Married	No	No	No	No	No	No	28.39	82	128	78	44.9	4.81	56	317	4.27	186	6.61	132
133	3.80362	No	Male	70	Married	No	No	No	No	No	No	20.6	82	115	62	43.6	7.61	77	359	4.43	188	6.95	138
134	38.3005	Yes	Female	61	Married	No	No	No	No	No	No	26.42	62	122	69	46.4	6.24	54	321	4.55	201	5.93	129
135	15.9615	No	Female	67	Married	No	No	No	No	No	No	25.4	64	119	64	40	3.03	62	341	5.22	294	5.26	136
136	15.3706	No	Female	60	Married	No	No	No	No	No	No	22.6	81	170	103	43.6	4.16	60	325	4.32	140	5.23	130
137	16.7512	No	Female	71	Married	No	No	No	No	No	No	23.2	79	125	65	44.2	6.45	58	265	4.27	266	4.47	132
138	3.88551	No	Male	65	Married	Yes	No	No	No	No	No	25.4	85	141	84	48.2	4.96	70	425	4.83	235	8.24	145
139	13.0264	No	Female	60	Married	No	No	No	No	No	No	24.8	60	119	79	44	4.79	49	326	4.23	187	4.73	135
140	75.5916	No	Male	62	Married	No	No	No	No	No	No	19.6	97	110	74	40.5	3.53	65	397	4.16	127	6.63	124
141	8.80854	No	Male	69	Married	No	No	No	No	No	No	21.7	68	170	93	43.8	8.04	72	326	4.52	172	4.82	138
142	17.777	No	Female	61	Married	No	No	No	No	No	No	22.37	72	115	59	47.4	5.45	66	360	4.65	311	9.87	145
143	4.1456	Yes	Female	65	Married	No	No	No	No	No	No	20	73	93	53	44.4	4.7	52	272	4.67	190	4.47	132
144	4.16545	No	Male	69	Married	No	No	No	No	No	No	21.6	61	111	68	44.7	5.9	70	283	4.58	234	5.77	142
145	14.2923	Yes	Male	60	Married	Yes	No	No	No	No	No	26.1	75	155	92	42.7	5.86	79	386	4.78	198	5.67	153
146	44.8672	No	Male	60	Married	No	No	No	No	No	No	23.2	91	120	78	46.8	3.7	63	390	5.65	171	5.54	164
147	37.6467	Yes	Female	60	Married	No	No	No	No	No	No	26	83	137	84	48.7	4.55	65	386	4.91	187	5	147
148	8.0069	No	Female	62	Married	No	No	No	No	No	No	22.8	80	122	74	51.3	4.08	47	193	4.68	218	3.5	143
149	25.8932	Yes	Male	89	Married	Yes	Yes	Yes	No	No	No	23.59	64	160	78	48.4	6.32	84	390	5.63	267	6.61	173
150	18.5288	Yes	Male	78	Married	No	No	No	No	No	No	23.4	82	113	83	42.4	6.28	92	368	5.4	191	6.78	166
151	7.43329	Yes	Female	78	Married	No	No	No	No	No	No	23.95	85	137	72	46.9	4.92	71	252	4.2	246	6.26	131
152	14.972	No	Female	77	Married	No	No	No	No	No	No	19.98	121	121	67	49	6.5	73	310	3.69	272	5.31	125
153	16.5113	No	Female	66	Married	No	No	No	No	No	No	19.2	79	157	85	45.4	6.03	68	297	4.12	201	4.14	123
154	7.60686	No	Male	65	Married	No	No	No	No	No	No	26.3	78	129	86	45.4	4.46	66	283	5.02	199	4.93	148
155	75.087	Yes	Male	60	Married	No	No	No	No	No	No	28.3	80	104	75	49.1	8.24	79	376	4.44	193	5.01	138
156	2.76594	Yes	Female	87	Married	No	No	No	No	No	No	16.9	74	169	85	43.5	12.96	155	409	3.95	137	7.52	125
157	31.3765	No	Male	61	Married	No	No	No	No	No	No	28.9	90	134	72	45.3	5.68	50	411	5.29	178	4.09	160
158	12.2064	Yes	Male	82	Married	No	No	No	No	No	No	22.1	79	130	80	47.2	5.41	82	198	3.85	141	3.63	123
159	18.1326	No	Male	67	Married	No	No	No	No	No	No	27.89	79	144	79	45.2	4.84	73	322	4.85	279	6.52	148
160	22.7793	Yes	Female	81	Married	No	No	No	No	No	No	28.4	80	131	65	43.4	5.55	91	347	4.27	267	9.67	136
161	8.56273	Yes	Female	72	Married	No	No	No	No	No	No	21.38	76	120	60	45.3	4.88	60	139	4.29	163	6.4	127
162	16.6204	No	Female	66	Married	No	No	No	No	No	No	31.57	80	155	99	45.3	9.14	57	317	4.6	262	3.84	134
163	37.2884	No	Female	65	Married	No	No	No	No	No	No	19.18	83	145	87	46.1	5.97	87	407	4.02	270	6.24	123
164	5.82955	No	Female	64	Married	No	No	No	No	No	No	23.2	82	119	73	47.5	4.69	48	332	4.03	300	5.44	118
165	39.1729	No	Female	60	Married	No	No	No	No	No	No	27.55	80	158	83	49.6	5.94	65	398	4.16	274	9.92	130
166	4.28624	No	Male	66	Married	No	No	No	No	No	No	23.8	81	168	89	48.4	6.03	82	286	4.66	240	6.15	137
167	22.1593	Yes	Female	60	Married	No	No	No	No	No	No	25.5	75	123	79	46.9	5.37	59	344	4.41	130	4.86	129
168	42.4896	No	Male	60	Married	No	No	No	No	No	No	23.2	76	106	72	47.4	5.12	74	396	5.05	248	8.63	157
169	8.10606	No	Male	69	Married	Yes	Yes	No	No	No	No	25.9	85	156	81	51.3	6.28	96	445	4.87	253	7.26	150
170	4.36847	No	Male	68	Married	No	No	No	No	No	No	20.9	77	117	76	47.7	6.98	74	287	4.83	182	4.15	152
171	9.62041	No	Female	60	Married	No	No	No	No	No	No	25.9	77	131	79	44.3	6.25	44	177	5.31	362	5.32	152
172	35.2415	No	Female	61	Married	No	No	No	No	No	No	27.8	83	150	91	44.9	4.41	63	265	4.57	224	5.58	132
173	22.8556	Yes	Male	82	Unmarried	No	No	No	No	No	No	22.1	77	137	84	43.7	6.94	74	310	4.94	180	3.97	152
174	38.2489	Yes	Male	73	Married	Yes	No	No	No	No	No	23.8	64	157	86	44.8	4.98	79	353	4.81	298	8.08	138
175	28.1057	No	Female	67	Married	No	No	No	No	No	No	19.8	71	125	74	46.2	3.7	50	209	4.57	255	4.23	128
176	3.31882	Yes	Male	61	Married	Yes	No	No	No	No	No	25.4	91	140	97	50.4	4.44	60	288	4.58	159	3.46	146
177	25.963	Yes	Female	63	Married	No	No	No	No	No	No	32.2	76	167	91	45.7	7.01	44	404	4.12	259	7.12	120
178	11.2618	No	Male	66	Married	No	No	No	No	No	No	23.7	70	126	77	44.2	5.76	76	281	4.81	122	4.69	147
179	11.682	No	Male	69	Married	No	No	No	No	No	No	28.4	87	129	76	45.7	8.43	93	280	4.85	179	4.69	149
180	10.9831	No	Female	70	Married	No	No	No	No	No	No	26.6	67	121	69	46.1	5.47	50	296	3.88	245	6.52	114
181	16.2525	No	Female	60	Married	No	No	No	No	No	No	28.32	74	119	81	50.2	4.95	66	362	4.57	124	4.51	148
182	12.2326	Yes	Male	74	Married	No	No	No	No	No	No	19.3	77	144	81	42.9	4.23	90	456	4.91	226	6.5	143
183	10.7971	Yes	Female	75	Married	No	No	No	No	No	No	28.29	76	147	92	42.8	8.04	60	269	4.15	241	3.7	128
184	17.2462	No	Female	60	Married	No	No	No	No	No	No	21.9	59	118	65	42	4.01	48	170	4.24	278	6.4	121
185	8.93353	Yes	Male	60	Married	Yes	Yes	No	No	No	No	26.9	89	146	78	45	6.13	51	281	4.48	237	6.92	142
186	5.1903	No	Female	75	Married	No	No	No	No	No	No	27.2	78	123	64	41.6	5.03	61	196	3.95	227	4.39	123
187	73.8076	No	Male	73	Married	Yes	Yes	No	No	No	No	23.4	92	175	57	45.8	7.69	107	517	4.52	184	6.03	140
188	50.5435	No	Female	70	Married	No	No	No	No	No	No	23.8	80	151	80	44.9	6.44	49	150	4.8	215	3.73	146
189	19.691	No	Male	67	Married	No	No	No	No	No	No	24.4	90	143	95	42.3	4.91	80	345	5.51	227	7.22	150
190	21.1503	No	Female	61	Married	No	No	No	No	No	No	18.9	70	98	62	41.5	4.98	55	272	4.11	230	4.83	123
191	30.3816	No	Female	60	Married	No	No	No	No	No	No	22.8	81	141	81	46.5	4.2	40	243	4.78	257	3.58	136
192	2.61288	No	Female	60	Married	No	No	No	No	No	No	27.8	85	144	81	44	4.74	49	255	4.46	273	5.92	131
193	50.195	Yes	Male	61	Married	No	No	No	No	No	No	28	82	139	94	44.3	5.31	53	358	5.16	250	6.65	161
194	20.2774	Yes	Female	79	Married	No	No	No	No	No	No	32.5	86	146	81	48.1	4.61	51	246	4.69	176	5.62	144
195	65.5237	No	Female	64	Married	No	No	No	No	No	No	23.41	74	142	61	47.6	4.98	54	366	4.18	291	7.03	125
196	23.2164	No	Male	66	Married	No	No	No	No	No	No	25.6	63	152	75	42.4	6.41	74	371	4.49	211	4.34	139
197	14.815	No	Female	64	Married	No	No	No	No	No	No	26.9	81	126	80	45.1	4.22	60	323	4.29	285	6.06	128
198	5.75209	No	Male	65	Married	No	No	No	No	No	No	23.1	64	141	77	46.4	5.39	66	311	4.42	129	4.63	138
199	27.4308	No	Male	60	Married	Yes	No	No	No	No	No	24.3	87	169	93	49.5	5.41	75	472	5.34	226	6.05	152
200	20.2697	No	Female	67	Married	No	No	No	No	No	No	23.9	88	155	85	47	4.32	51	257	4.19	253	5.07	128
201	14.6495	No	Male	71	Married	No	No	No	No	No	No	20.8	66	143	86	44.8	6.71	96	338	4.53	169	5.09	142
202	10.1427	Yes	Female	70	Married	No	No	No	No	No	No	22.7	78	130	71	44.2	8.28	72	417	3.98	182	3.83	120
203	1.96748	No	Male	66	Married	No	No	No	No	No	No	22.2	62	150	87	44.3	4.4	67	345	4.74	174	5.29	149
204	17.0369	No	Male	60	Married	Yes	Yes	No	No	No	No	26.6	66	132	73	45.6	4.5	66	375	3.94	240	4.8	127
205	36.1462	No	Male	61	Married	No	No	No	No	No	No	28.1	63	114	58	45	6.4	72	283	5.93	195	5.17	164
206	27.2167	No	Male	60	Married	No	No	No	No	No	No	26.1	87	154	94	49.8	4.18	48	373	5.44	329	7.99	163
207	15.1384	No	Male	60	Married	No	No	No	No	No	No	25.3	74	103	65	43.8	4.64	68	377	4.35	173	6.8	145
208	6.74743	No	Female	73	Married	No	No	No	No	No	No	28.4	76	161	75	43.9	4.08	48	201	4.2	187	4.47	124
209	35.5652	No	Male	74	Married	No	No	No	No	No	No	26.9	74	132	82	43.1	7.6	75	351	4.81	208	6.15	145
210	20.4644	No	Male	60	Married	No	No	No	No	No	No	21.5	98	125	69	46.8	5.13	67	368	5.11	176	8.6	153
211	10.4437	Yes	Male	62	Married	No	No	No	No	No	No	19.8	94	135	89	44.5	6.78	64	274	4.31	207	5.76	137
212	36.0845	No	Female	60	Married	No	No	No	No	No	No	22.97	81	122	78	45.8	4.83	31	312	4.22	290	4.44	137
213	5.10142	No	Female	65	Married	No	No	No	No	No	No	29.1	68	141	57	43	5.84	45	345	4.81	173	4.94	151
214	4.68092	No	Male	69	Married	No	Yes	No	No	No	No	24	67	120	69	41	5.85	53	232	4.2	253	6.58	135
215	18.3136	No	Female	60	Married	No	No	No	No	No	No	24.96	91	142	80	43.5	3.48	51	254	4.09	224	7.05	135
216	4.6986	No	Male	62	Married	Yes	No	No	No	No	No	22.6	76	142	84	41.6	7.52	61	270	4.38	348	8.66	134
217	23.7742	Yes	Female	75	Married	No	No	No	No	No	No	27.5	71	146	69	46.3	6.1	54	234	4.07	215	7.55	123
218	23.0298	Yes	Male	69	Married	No	No	No	No	No	No	30	69	174	93	41.9	5.64	60	215	4.48	213	6.23	141
219	13.8844	Yes	Female	68	Married	No	No	No	No	No	No	26.1	67	150	81	43.4	6.19	48	294	4.45	313	4.4	135
220	20.4396	Yes	Female	74	Married	No	No	No	No	No	No	21.9	68	128	58	43.1	5.57	55	262	4.54	185	3.45	133
221	38.9216	No	Male	61	Married	No	No	No	No	No	No	28.4	87	117	68	45.7	5.35	72	364	3.94	178	8.02	124
222	17.7136	Yes	Male	60	Married	No	No	No	No	No	No	20.9	95	125	88	46.4	4.95	61	309	4.86	254	7.38	146
223	7.18704	No	Male	65	Married	No	Yes	No	No	No	No	22.8	94	121	70	45	8.19	87	314	4.87	154	7.03	151
224	7.89212	No	Male	60	Married	Yes	No	No	No	No	No	24.4	73	142	94	45.4	8.35	63	341	5.2	213	6.11	168
225	17.9924	No	Male	68	Unmarried	Yes	No	No	No	No	No	29	63	153	85	45	7.23	65	349	4.66	182	6.01	147
226	25.6255	No	Male	60	Married	No	No	No	No	No	No	23.9	66	121	81	45.4	6.13	71	336	4.39	183	4.81	138
227	10.6026	Yes	Female	65	Married	No	No	No	No	No	No	20.1	75	128	76	41.4	6.79	60	223	4.01	135	4.85	98
228	19.796	No	Female	67	Married	No	No	No	No	No	No	22.9	79	128	60	45.8	4.8	56	367	4.68	189	5.08	143
229	9.53721	Yes	Male	91	Married	No	No	No	No	No	No	25.6	91	129	68	41.3	5.33	76	230	4.8	229	6.29	142
230	12.064	Yes	Male	88	Married	Yes	No	No	No	No	No	24.2	71	135	75	42.5	7.55	79	287	4.58	247	7.28	142
231	2.06619	Yes	Male	88	Married	Yes	No	No	No	No	No	16.6	97	113	65	41.2	8.1	100	371	3.44	281	9.66	102
232	14.2339	No	Male	87	Married	Yes	Yes	No	No	No	No	21.3	93	164	75	43.2	7.52	87	458	3.45	155	8.58	116
233	7.10458	Yes	Male	87	Married	Yes	No	No	No	No	No	25.7	68	145	55	41.8	7.34	76	519	4.22	157	8.3	134
234	27.6502	Yes	Female	87	Married	No	No	No	No	No	No	20.5	84	141	67	45.1	7.22	76	341	3.97	268	8.09	121
235	5.73971	Yes	Male	87	Married	No	Yes	No	No	No	No	20.4	115	155	78	47.8	6.65	77	372	3.98	155	5.43	125
236	2.85677	No	Male	85	Married	Yes	No	No	Yes	No	No	17.7	103	152	72	43.5	7.24	100	284	4	205	7.14	122
237	40.6884	Yes	Male	84	Married	Yes	Yes	No	No	No	No	25.2	87	133	59	48.8	7.66	78	498	4.26	213	7.73	133
238	17.5969	Yes	Female	84	Married	No	No	No	No	No	No	22.33	61	149	87	45.8	5.5	65	124	5.2	137	5.13	153
239	13.6377	No	Male	84	Married	Yes	No	No	No	No	No	30.8	68	155	56	44.9	5.27	91	428	4.61	187	5.55	143
240	18.92	No	Male	84	Married	Yes	Yes	No	No	No	No	25.1	77	174	83	46.3	5.13	90	386	3.86	189	5.81	125
241	54.5975	No	Male	83	Married	No	No	No	No	No	No	24	70	171	87	47	7.05	79	374	4.64	252	9.84	141
242	2.11327	No	Male	83	Married	No	No	No	No	No	No	23.2	74	113	60	42.7	4.76	71	467	4.32	216	4.43	150
243	13.6097	No	Male	82	Married	Yes	No	No	No	No	No	24.8	96	159	56	44.5	8.3	127	481	4.32	201	5.28	128
244	9.16493	No	Female	82	Married	No	No	No	No	No	No	28.2	73	126	63	42.5	6.86	78	469	3.56	243	5.35	110
245	35.7188	No	Male	81	Married	No	No	No	No	No	No	17.3	84	123	64	46.7	4.21	68	359	4.99	218	5.94	153
246	9.55108	No	Male	81	Married	No	Yes	No	No	No	No	25.7	60	172	84	41.6	7.9	74	325	4.22	178	7.23	134
247	11.38	No	Male	82	Married	No	Yes	No	No	No	No	21.4	93	135	69	43.8	5.01	92	416	4.02	139	6.11	112
248	31.8009	Yes	Female	82	Married	No	No	No	No	No	No	23.7	62	169	72	41.1	4.94	60	324	4.06	223	6.31	120
249	12.9153	No	Female	80	Married	No	No	No	No	No	No	25	86	139	68	44.2	4.8	87	405	4.29	250	6.06	133
250	62.9232	No	Male	79	Married	Yes	No	No	No	No	No	28.6	108	165	74	45.9	4.22	68	424	4.93	209	8.36	155
251	12.042	Yes	Male	79	Married	Yes	No	No	No	No	No	25.9	86	148	70	44.8	7.04	100	388	4.45	183	5.38	137
252	6.46764	Yes	Male	79	Married	Yes	No	No	No	No	No	23.7	74	130	72	43.6	4.63	76	373	4.02	194	3.99	121
253	3.08632	Yes	Male	79	Married	No	No	No	No	No	No	25.8	94	128	70	43.8	6.09	90	372	4.22	144	5.75	133
254	27.714	Yes	Female	79	Married	No	No	No	No	No	No	27.1	84	147	66	47.9	4.11	64	348	4.04	228	5.2	121
255	10.9223	No	Male	78	Married	Yes	No	No	Yes	No	No	25.6	74	145	73	47.1	4.42	96	459	4.52	139	7.13	131
256	5.08111	Yes	Female	78	Married	No	No	No	No	No	No	26.1	90	135	65	46.7	5.72	61	256	4.4	262	4.46	139
257	12.8223	Yes	Male	78	Married	No	No	No	No	No	No	24.6	80	118	65	46.3	7.38	109	359	4.26	116	4.93	134
258	6.67793	No	Female	76	Married	No	No	No	No	No	No	17.92	91	143	78	40.5	4.59	61	324	4	209	6.42	116
259	33.2175	No	Male	76	Married	Yes	No	No	No	No	No	27	80	166	83	49.2	5.29	92	380	4.82	220	9.19	148
260	23.0387	Yes	Male	75	Married	No	No	No	No	No	No	24.7	77	139	71	43.3	5.1	60	185	4.44	159	5.93	144
261	43.0565	No	Male	76	Married	Yes	No	No	No	No	No	27.9	86	158	89	45.6	5.54	64	280	5	201	6.21	156
262	13.2086	Yes	Male	75	Married	Yes	No	No	No	No	No	25	77	155	82	48.3	6.37	84	383	4.7	283	7.1	137
263	13.9803	No	Male	75	Married	No	No	No	No	No	No	26.2	79	149	88	42.3	4.72	70	364	4.83	97	4.15	151
264	23.1896	Yes	Male	75	Married	No	No	No	No	No	No	21.9	84	116	74	43.3	5.73	73	376	4.82	309	6.55	144
265	109.086	No	Male	75	Married	Yes	Yes	No	No	No	No	26.2	74	123	62	45.4	7.13	54	317	5.2	193	5.52	160
266	15.2635	No	Female	74	Married	No	No	No	No	No	No	24.63	78	166	89	44.1	4.37	43	285	4.62	227	4.79	139
267	5.20872	Yes	Female	73	Married	No	No	No	No	No	No	17.6	80	141	79	42.9	4.35	52	126	4.3	149	4.03	133
268	33.9379	No	Female	73	Married	No	No	No	No	No	No	23.5	74	153	77	42.1	5.37	52	249	4.06	279	6.15	126
269	4.919	Yes	Female	72	Married	No	No	No	No	No	No	33.89	86	159	74	44.1	4.67	65	240	3.98	217	11.36	131
270	3.14736	No	Male	71	Married	Yes	No	No	No	No	No	24.4	76	127	76	40.6	6.3	82	327	4.15	197	6.37	138
271	18.0831	No	Female	72	Married	No	No	No	No	No	No	24.61	63	175	83	41.2	3.38	48	242	4.33	258	5.6	135
272	37.0323	No	Female	72	Married	No	No	No	No	No	No	30.2	91	178	102	44.7	4.71	63	271	5.31	270	6.5	143
273	25.2246	No	Male	71	Married	No	No	No	No	No	No	22.4	79	132	71	44.4	5.51	59	296	4.64	271	5.7	142
274	13.4633	No	Male	71	Married	Yes	Yes	No	No	No	No	22.2	81	144	65	44.3	4.1	85	381	3.96	413	9.94	126
275	10.3263	No	Male	70	Married	Yes	Yes	No	No	No	No	22.9	95	134	67	37.1	9.23	309	82	2.73	300	5.13	95
276	6.44495	Yes	Male	70	Married	Yes	No	No	No	No	No	28.5	65	131	85	43.7	7.69	65	307	4.75	211	4.44	151
277	11.0013	No	Male	70	Married	No	No	Yes	No	No	No	21	84	120	76	42.8	3.76	74	321	4.29	229	7.16	146
278	36.5628	No	Male	70	Married	Yes	No	No	No	No	No	23.6	80	122	80	43.3	2.81	64	172	4.89	221	10.85	155
279	9.78699	No	Female	69	Married	No	No	No	No	No	No	22	83	108	68	45.2	4.53	42	219	4.27	229	4.1	133
280	6.95788	Yes	Female	70	Married	No	No	No	No	No	No	23.42	78	124	64	42.8	4.37	55	284	4.22	140	5.02	125
281	3.04067	No	Female	69	Married	No	No	No	No	No	No	25.9	79	114	68	43.8	5.01	43	243	4.04	237	4.36	123
282	27.9774	No	Male	68	Married	No	No	No	No	No	No	24.5	67	137	81	43.9	4.21	59	311	4.44	328	6.88	143
283	8.15808	No	Male	68	Married	No	No	No	No	No	No	22.3	82	136	66	46.8	5.41	70	252	4.57	276	5.47	143
284	47.6297	No	Male	68	Married	No	No	No	No	No	No	26.4	79	138	76	49.9	4.97	69	463	4.81	243	8.5	147
285	8.35195	No	Male	68	Married	No	No	No	No	No	No	26.1	101	150	83	44.9	7.6	68	362	5.25	166	6.86	177
286	11.5331	No	Male	68	Married	No	Yes	No	No	No	No	27	75	129	74	47.5	6.6	67	296	4.77	166	7.13	148
287	36.1245	Yes	Male	68	Married	Yes	Yes	No	No	No	No	22	87	123	78	42.3	4.86	62	391	4.67	194	7.07	142
288	28.9684	No	Female	68	Married	No	No	No	No	No	No	21.5	70	151	82	45.3	4.78	60	486	3.88	260	6.27	123
289	26.987	Yes	Female	69	Married	No	No	No	No	No	No	24	80	124	78	47.4	4.53	45	309	6.06	264	5.94	124
290	23.5354	No	Male	68	Married	No	No	No	No	No	No	25	88	137	81	44	6.94	49	225	4.61	176	5.6	145
291	40.3974	No	Male	67	Married	No	No	No	No	No	No	25.8	75	124	81	47.1	6.28	79	395	5.13	198	5.99	151
292	64.2762	No	Male	67	Married	Yes	No	No	No	No	No	24.4	98	144	76	45.9	4.45	63	347	4.73	261	10.24	143
293	54.5636	No	Male	67	Married	No	No	No	No	No	No	25.2	73	132	79	44.5	5.54	78	517	4.84	208	6.81	146
294	28.638	No	Male	67	Married	No	No	No	No	No	No	27.1	84	161	102	43.4	4.3	66	448	5.26	208	4.9	167
295	8.97475	No	Male	67	Married	No	No	No	No	No	No	17.6	70	117	63	42.2	9.27	77	439	3.68	243	8.22	109
296	7.57102	No	Female	67	Married	No	No	No	No	No	No	24.3	94	128	72	44.6	5.24	63	295	4.18	192	4.68	127
297	19.182	Yes	Female	67	Married	No	No	No	No	No	No	21.1	108	167	80	47.5	3.95	45	345	4.53	208	6.47	136
298	10.8212	Yes	Female	67	Married	No	No	No	No	No	No	22.8	63	123	71	44.6	5.79	62	347	4.05	163	3.31	135
299	14.7014	Yes	Female	67	Married	No	No	No	No	No	No	21.03	81	132	73	47.7	5.51	49	236	4.85	252	4.89	142
300	27.6024	No	Female	67	Married	No	No	No	No	No	No	20.32	94	133	77	43.8	6	43	243	4.3	209	5.99	125
301	59.052	Yes	Female	67	Married	No	No	No	No	No	No	24.28	81	149	60	45.8	3.58	48	310	4.4	300	7.66	135
302	9.57596	No	Male	66	Married	No	No	No	No	No	No	28.1	64	133	90	46.8	4.96	74	378	5.2	142	6.72	161
303	8.03638	No	Male	66	Married	Yes	No	No	No	No	No	26.2	68	140	93	37.9	3.82	70	359	4.83	238	6.59	143
304	46.8747	No	Male	66	Married	Yes	No	No	No	No	No	28.6	92	164	90	47.8	6.93	79	445	5.25	189	4.59	157
305	40.33	No	Male	66	Married	No	No	No	No	No	No	23	72	132	73	47.7	3.9	54	386	5.07	208	5.47	157
306	35.2344	No	Male	66	Married	Yes	No	No	No	No	No	22	73	147	71	43.6	9.65	80	363	4.56	324	6.59	137
307	24.9889	No	Male	66	Married	Yes	No	No	No	No	No	28.6	77	151	74	42.4	5.54	92	497	5.06	142	7.58	166
308	23.9047	Yes	Female	66	Married	No	No	No	No	No	No	24.4	90	154	93	45	3.73	48	398	4.5	286	6.84	141
309	9.67541	No	Female	66	Married	No	No	No	No	No	No	25	81	101	58	42	5.08	60	278	4.21	248	6.2	128
310	67.1822	No	Male	65	Married	No	No	No	No	No	No	27.5	103	151	90	44.8	3.99	71	427	4.54	186	5.26	154
311	13.7586	Yes	Male	65	Married	No	Yes	No	No	No	No	23.6	81	147	80	45.4	5.91	54	308	4.49	217	7	147
312	47.3918	No	Male	64	Married	No	No	No	No	No	No	22.7	80	146	79	45.7	5.05	73	400	5.3	201	6.35	159
313	64.6972	No	Male	64	Married	No	No	No	No	No	No	28.5	87	142	84	43.6	4.09	77	405	5.48	248	7.31	155
314	48.0858	No	Male	64	Married	No	Yes	No	No	No	No	28.6	85	129	85	46.7	5.68	57	366	5.63	239	5.99	163
315	26.3423	No	Male	63	Married	No	No	No	No	No	No	27	74	160	90	47	5.2	51	356	4.87	281	5.32	153
316	6.59369	No	Female	63	Married	No	No	No	No	No	No	26.2	72	141	78	44.9	6.22	56	333	4.15	345	6.98	124
317	14.1451	No	Male	63	Married	No	Yes	No	No	No	No	22.7	85	139	63	45.5	4.68	101	416	4.55	184	6.93	140
318	25.2298	No	Male	63	Married	No	No	Yes	No	No	No	26.7	83	136	87	45.8	4.96	75	375	4.74	207	7.69	148
319	5.75757	No	Male	63	Unmarried	Yes	No	No	No	No	No	23.5	86	121	82	47.6	4.14	70	434	5.39	210	7.31	171
320	54.8328	No	Male	62	Married	Yes	No	No	No	No	No	26.1	71	135	76	46.1	5.24	83	325	4.6	299	8.46	140
321	17.841	No	Male	61	Married	No	No	No	No	No	No	27.2	85	120	72	46.4	4.67	71	351	4.95	259	5.14	145
322	6.04072	No	Male	61	Married	No	No	No	No	No	No	21.1	73	135	96	45.9	6.23	77	456	4.61	299	4.4	144
323	8.3058	No	Male	61	Married	No	No	No	No	No	No	22	89	130	70	45.2	5.99	62	307	4.49	161	5.77	151
324	30.7489	No	Male	61	Married	Yes	No	No	No	No	No	27.3	63	129	85	45.6	3.97	63	423	4.56	191	4.36	145
325	2.48962	Yes	Male	60	Married	No	No	No	No	No	No	17.3	60	96	69	40.5	4.29	62	369	4.71	110	4.14	153
326	20.7406	No	Male	60	Married	Yes	No	No	No	No	No	24.2	62	139	68	45	4.74	69	353	5.43	276	7.69	158
327	36.6763	No	Male	61	Married	Yes	No	No	No	No	No	26.1	87	174	93	48	4.91	88	365	4.7	208	4.48	152
328	20.3063	No	Male	60	Married	No	No	No	No	No	No	23.6	80	146	85	43.3	4.86	73	368	5.29	146	5.11	151
329	12.4749	No	Female	60	Married	No	No	No	No	No	No	21.23	70	121	73	46.6	4.63	76	311	4.23	167	8.68	136
330	9.59636	No	Male	60	Married	Yes	No	No	No	No	No	22.8	85	139	92	42.6	6.45	95	428	5.01	188	6.14	153
331	15.0548	Yes	Female	60	Married	No	No	No	No	No	No	24.8	73	127	72	45.6	3.88	53	260	4.35	252	5.56	126
332	20.3666	No	Male	67	Married	No	No	No	No	No	No	21.6	59	117	77	42.3	6.18	67	351	4.58	188	4.89	154
333	5.19686	No	Male	60	Married	Yes	No	No	No	No	No	25.8	76	125	80	44.1	4.79	91	462	4.56	194	5.17	140
334	36.5456	No	Male	64	Married	No	No	No	No	No	No	22.3	96	119	75	42.7	5.29	61	258	4.59	231	5.94	144
335	5.93094	No	Male	61	Married	Yes	No	No	No	No	No	22	89	119	81	45.9	7	80	359	4.57	223	4.69	145
336	2.73878	No	Female	60	Married	Yes	No	No	No	No	No	26.3	68	132	90	48.2	4.38	51	315	4.99	229	6.1	148
337	53.4159	No	Male	60	Married	Yes	No	No	No	No	No	24.5	109	144	87	45.5	4.35	65	460	4.67	247	8.1	153
338	77.4805	No	Female	60	Married	No	No	No	No	No	No	30.4	89	105	68	43.1	8.79	48	369	4.73	268	6.34	138
339	4.63578	No	Male	68	Married	Yes	No	No	No	No	No	20.5	99	146	87	42.7	5.91	52	287	4.64	284	6.66	143
340	25.0995	No	Male	60	Married	No	No	No	No	No	No	27.5	85	108	74	42.6	6.5	78	470	5.22	176	4.38	152
341	8.87861	No	Male	61	Married	No	No	No	No	No	No	25.5	92	143	93	42.8	5.81	71	292	5.29	217	8.58	154
342	15.5891	Yes	Male	73	Married	Yes	Yes	No	No	No	No	33	71	140	73	44	3.23	57	371	4.55	163	4.47	147
343	42.6494	No	Male	60	Married	No	No	No	No	No	No	30.5	78	133	92	44.8	5.29	74	374	5.2	198	5.49	156
344	8.01769	Yes	Female	60	Married	No	No	No	No	No	No	21.4	85	142	89	44.9	4.36	53	191	4.75	195	3.24	132
345	12.371	Yes	Female	69	Married	No	No	No	No	No	No	26.7	65	127	68	44.3	6.75	54	316	3.87	171	5.08	126
346	23.9978	Yes	Male	69	Married	Yes	No	No	No	No	No	25.8	83	142	77	49.7	8.77	72	447	4.58	248	5.62	137
347	13.432	Yes	Female	65	Married	No	No	No	No	No	No	20.8	77	146	93	48.6	4.62	48	317	4.59	279	6.13	140
348	9.23875	No	Male	65	Married	Yes	Yes	No	No	No	No	28.1	73	119	70	45	3.8	72	349	4.43	258	8.76	134
349	4.998	No	Male	61	Married	No	No	No	No	No	No	23.3	64	109	68	50.5	4.93	74	312	4.69	189	6.27	156
350	10.4533	Yes	Female	61	Married	No	No	No	No	No	No	23.71	85	138	74	43.9	4.85	49	244	5.24	251	6.54	158
351	7.05518	No	Male	61	Married	No	No	No	No	No	No	23.6	80	137	83	43.3	2.6	71	436	4.56	175	5.5	142
352	55.7964	No	Male	68	Married	No	Yes	No	No	No	No	23.3	88	117	72	43.3	7.72	85	284	5.66	244	7.98	171
353	22.1474	No	Female	66	Married	No	No	No	No	No	No	25.5	96	172	91	45.5	4.37	48	258	4.55	215	6.51	142
354	2.2414	No	Female	61	Married	No	No	No	No	No	No	24.4	71	115	74	43.1	8.07	57	183	3.87	233	3.53	124
355	51.264	No	Male	61	Married	Yes	Yes	No	No	No	No	30.2	79	158	92	44.8	5.66	113	484	5.06	204	7.58	151
356	27.2789	No	Female	62	Married	No	No	No	No	No	No	33.51	80	157	79	44.7	6.7	43	269	4.45	207	4.42	135
357	7.3033	No	Male	72	Married	No	No	No	No	No	No	22.2	64	121	72	47.6	4.94	59	385	4.55	172	5.05	146
358	23.9622	Yes	Female	68	Married	No	No	No	No	No	No	24.84	78	122	67	45.1	5.32	37	253	4.44	320	5.41	134
359	14.7331	No	Male	60	Married	Yes	No	No	No	No	No	32.8	83	122	83	44	3.07	52	238	4.63	186	4.52	146
360	145.1	No	Female	61	Married	No	No	No	No	No	No	24.1	78	139	74	48.8	3.45	48	393	4.72	257	6.42	139
361	5.79869	No	Female	61	Married	No	No	No	No	No	No	24.8	66	108	70	42.6	4.51	55	322	4.23	177	4.52	125
362	26.8595	Yes	Female	72	Married	No	No	No	No	No	No	24.1	80	142	87	47.4	5.33	42	292	4.57	146	3.95	135
363	31.0922	No	Male	62	Married	No	Yes	No	No	No	No	28.2	81	137	77	45.9	4.2	65	376	4.46	208	6.51	147
364	8.99515	Yes	Female	71	Married	No	No	No	No	No	No	24	97	159	87	44.3	6.13	49	264	4.35	285	5.04	140
365	27.8662	Yes	Female	62	Married	No	No	No	No	No	No	25.51	91	144	83	44.2	4.54	41	253	4.58	197	5.91	135
366	53.1942	No	Male	68	Married	No	No	No	No	No	No	26.5	97	118	70	49	6.97	82	395	4.72	228	7.22	159
367	41.9848	Yes	Female	76	Married	No	No	No	No	No	No	21.88	91	145	75	47.3	7.36	91	457	3.97	275	6.26	126
368	9.4599	No	Female	69	Married	No	No	No	No	No	No	24.2	61	147	58	45.4	7.2	56	334	4	223	5.63	119
369	16.5926	No	Male	61	Married	Yes	Yes	No	No	No	No	27	73	145	84	49.8	8.79	100	358	4.55	310	5.7	146
370	25.0403	No	Female	62	Married	No	No	No	No	No	No	25.8	94	133	88	46.1	4.68	53	280	4.62	251	7.73	135
371	10.1661	No	Male	69	Married	Yes	No	No	No	No	No	22.5	76	105	69	44.8	8.19	87	389	4.27	231	5.97	133
372	11.0772	No	Male	68	Married	No	No	No	No	No	No	21.2	66	111	64	45.2	5.43	67	291	4.47	176	4.75	149
373	13.1241	No	Male	64	Married	Yes	No	No	No	No	No	23.5	88	132	70	42.5	4.9	66	302	5.19	190	5.74	150
374	7.45984	Yes	Female	61	Married	No	No	No	No	No	No	25.9	77	133	80	48.8	5.03	53	347	4.35	223	4.23	134
375	7.33939	Yes	Female	69	Married	No	No	No	No	No	No	22.2	85	142	67	46.9	4.79	64	309	4.18	247	8.34	127
376	42.8684	No	Male	65	Married	Yes	No	No	No	No	No	25.4	78	134	80	45.9	4.25	58	351	4.63	440	10.7	144
377	6.9242	No	Male	65	Married	No	No	No	No	No	No	24.2	83	164	91	46.1	6.11	68	326	5.42	198	6.02	160
378	16.6874	No	Male	60	Married	Yes	No	No	No	No	No	26.2	74	139	98	43.2	6.24	71	381	4.97	283	5.71	153
379	30.9412	No	Female	60	Married	No	No	No	No	No	No	24.2	94	156	76	46.9	4.49	54	196	4.47	216	6.22	134
380	5.48262	No	Male	61	Married	No	No	No	No	No	No	22.6	74	118	70	42.8	5.62	65	271	5.05	242	5.71	157
381	28.6567	Yes	Male	76	Married	No	No	No	No	No	No	28.7	83	150	84	45.3	5.71	69	388	5.29	239	5.29	163
382	32.4112	Yes	Male	81	Married	Yes	Yes	No	No	No	No	26.9	93	150	81	48.1	5.7	52	485	4.51	236	10.06	150
383	84.9358	No	Male	75	Married	Yes	Yes	No	No	No	No	28.2	79	169	80	47.7	5.58	76	446	5.02	188	6.7	155
384	28.7414	Yes	Male	79	Married	No	No	No	No	No	No	22.9	79	156	75	44.8	6.89	64	385	5.38	239	7.38	158
385	4.29564	Yes	Female	76	Married	No	No	No	No	No	No	18.3	81	159	70	48.9	3.72	45	257	3.87	228	3.86	126
386	35.1389	Yes	Female	74	Married	No	No	No	No	No	No	19.78	90	139	84	43.9	2.84	46	334	4.28	246	7.65	133
387	8.05817	No	Male	88	Married	Yes	No	No	No	No	No	22.7	73	138	72	43.3	5.4	73	466	4.56	168	5.06	143
388	45.5871	No	Male	84	Married	No	No	No	No	No	No	24.6	77	149	65	41.4	5.66	68	371	4.72	182	5.65	138
389	9.04312	Yes	Male	86	Married	No	No	No	No	No	No	31.8	60	170	78	41.7	3.44	68	310	4.41	197	7.33	140
390	37.421	Yes	Female	91	Married	No	No	No	No	No	No	24.9	88	157	66	47.6	6.89	79	305	4.47	277	6.7	139
391	8.00532	Yes	Female	83	Married	No	No	No	No	No	No	31.6	95	152	85	45.3	5.29	57	271	4.52	170	7.33	139
392	27.3594	No	Male	71	Married	Yes	No	No	No	No	No	25.2	76	156	89	42	8	86	429	4.98	214	7.83	152
393	5.21144	Yes	Male	71	Married	No	No	No	No	No	No	26.2	64	136	84	41.2	3.66	81	346	4.75	144	4.01	150
394	43.6869	No	Female	66	Married	No	No	No	No	No	No	28.6	72	145	71	45	5.96	46	239	4.22	216	6.31	132
395	6.11531	No	Female	66	Married	No	No	No	No	No	No	19	73	119	57	46.1	5.98	51	200	3.81	115	4.3	121
396	18.9463	Yes	Female	79	Married	No	No	No	No	No	No	26.01	78	132	64	43.8	7.34	57	396	3.8	171	5.29	116
397	8.25365	Yes	Female	65	Married	No	No	No	No	No	No	24	101	138	91	45.9	3.94	51	256	3.93	262	3.95	128
398	13.2644	No	Female	65	Married	No	No	No	No	No	No	22.2	83	154	90	45.9	6.24	56	299	4.44	222	7.33	122
399	36.861	No	Male	68	Married	No	No	No	No	No	No	25.6	71	134	79	42.2	5.34	72	350	5.23	202	4.63	161
400	4.80987	No	Male	68	Married	No	Yes	No	No	No	No	22.9	103	155	87	49.8	5.26	72	355	4.7	173	4.24	152
401	24.6145	No	Male	67	Married	Yes	No	No	No	No	No	26.5	80	129	84	45.8	9.51	75	327	4.76	169	4.98	156
402	9.04876	No	Male	67	Married	No	Yes	No	No	No	No	27	81	128	56	44.8	5.29	75	423	4.56	215	6.76	141
403	22.9535	No	Female	62	Married	No	No	No	No	No	No	21.44	70	127	84	47.1	5.67	61	287	4.6	183	7.17	149
404	23.4518	No	Female	62	Married	No	No	No	No	No	No	25.42	75	129	78	44.4	5.48	50	400	4.56	229	5.81	134
405	26.3702	No	Female	62	Married	No	No	No	No	No	No	23.7	111	136	82	47.2	6.65	90	433	5.01	343	7.04	141
406	18.1701	No	Female	62	Married	No	No	No	No	No	No	24.5	76	135	70	42.4	6.21	50	233	4.52	265	4.74	136
407	29.0288	No	Female	62	Married	No	No	No	No	No	No	24.7	68	130	68	47.7	5.76	53	362	4.51	248	5.57	132
408	23.9805	No	Female	61	Married	No	No	No	No	No	No	19.5	89	127	79	46.1	6.42	54	346	4.28	224	5.02	129
409	18.3178	No	Female	61	Married	No	No	No	No	No	No	20.54	75	131	61	45.9	3.7	54	308	4.09	224	5.34	125
410	29.0328	No	Female	61	Married	No	No	No	No	No	No	31.16	101	139	84	46.3	5.08	48	355	4.84	171	5.22	148
411	73.4628	Yes	Female	61	Married	No	No	No	No	No	No	20.03	99	148	100	46.4	7.67	58	192	4.48	216	3.25	134
412	9.75939	No	Male	66	Married	No	No	No	No	No	No	25	74	113	70	46	8.23	72	363	4.49	214	4.65	140
413	17.3676	No	Female	61	Married	No	No	No	No	No	No	25.24	91	117	77	48.3	4.91	49	243	5.29	175	6.11	153
414	7.51439	Yes	Male	66	Married	Yes	Yes	No	No	No	No	20.2	84	127	74	44.4	9.09	71	271	4.56	131	5.07	148
415	22.3477	No	Male	66	Married	Yes	Yes	No	Yes	No	No	28	96	122	80	46.5	6.36	113	422	5.12	218	8.78	157
416	21.5303	No	Female	61	Married	No	No	No	No	No	No	22.5	76	130	79	45.6	5.24	54	332	4.15	216	4.03	130
417	10.6108	No	Male	65	Married	Yes	No	No	No	No	No	25.3	83	168	109	45.2	6.53	85	443	5.27	291	6.98	150
418	9.7812	No	Female	60	Married	No	No	No	No	No	No	22.7	77	104	68	43.8	6.04	56	301	4.29	280	6.91	125
419	6.7795	No	Female	60	Married	No	No	No	No	No	No	20.4	83	127	73	44.7	4.9	62	268	4.56	161	4.55	141
420	14.9307	No	Female	60	Married	No	No	No	No	No	No	20.69	94	119	73	47.8	4.39	53	351	5.05	248	5.68	145
421	7.07419	No	Female	60	Married	No	No	No	No	No	No	19.02	79	120	72	42.8	5.05	52	316	4.29	196	5.12	127
422	8.62336	No	Male	64	Married	Yes	Yes	No	No	No	No	27	63	127	77	47.3	5.46	66	327	4.41	159	6.17	143
423	35.6711	No	Female	60	Married	No	No	No	No	No	No	26	120	139	89	47.6	3.79	65	346	4.76	238	6.46	148
424	8.352	No	Male	64	Married	No	No	No	No	No	No	25.1	63	128	59	42.2	3.06	49	339	3.14	169	8.62	105
425	63.1531	No	Male	63	Married	No	No	No	No	No	No	26.2	82	138	67	50	4.24	63	460	5.5	194	9.11	176
426	8.11204	No	Male	63	Married	No	No	No	No	No	No	26.6	105	141	72	48	4.23	68	284	5.13	151	10.4	161
427	49.6217	No	Male	61	Married	No	No	No	No	No	No	23.3	108	136	84	43.2	5.19	74	439	4.93	248	7.44	167
428	187.462	No	Male	61	Married	No	No	No	No	No	No	26.8	64	102	65	44.5	4.71	80	428	5.01	102	6.66	152
429	29.8527	No	Male	61	Married	Yes	No	No	No	No	No	24.2	92	139	89	44.7	8.25	66	393	4.78	228	6.99	148
430	34.4584	Yes	Male	61	Married	No	No	No	No	No	No	22.2	97	141	90	44.6	4.89	63	310	4.73	195	6.56	148
431	20.0581	No	Male	61	Married	No	No	No	No	No	No	22.7	79	114	73	45.2	3.44	70	386	5.37	193	7.88	153
432	55.4115	No	Male	61	Married	No	No	No	No	No	No	24.6	79	121	79	46	5.83	76	416	4.86	166	3.48	150
433	32.996	No	Male	60	Married	Yes	No	No	No	No	No	30	65	129	88	42.9	4.8	61	226	5.68	250	6.35	169
434	16.6005	No	Male	60	Married	No	No	No	No	No	No	22.1	98	104	71	43.2	6.51	78	458	5.17	195	7.23	161
435	21.0028	No	Male	60	Married	No	No	No	No	No	No	21.7	74	111	72	46	6.1	57	222	5.44	223	6.84	171
436	25.7174	No	Male	60	Married	Yes	No	No	No	No	No	22.7	102	143	86	46	4.63	70	394	4.89	233	5.88	157
437	18.0509	No	Female	67	Married	No	No	No	No	No	No	25.5	87	142	79	48.7	4.93	61	341	5.19	237	6.95	143
438	20.8974	No	Female	66	Married	No	No	No	No	No	No	24.5	90	143	74	47.4	3.11	46	365	4.42	243	6.49	135
439	3.98375	No	Female	60	Married	No	No	No	No	No	No	17.7	73	121	66	45.8	3.9	54	233	4.51	174	4.62	131
440	14.6104	No	Female	60	Married	No	No	No	No	No	No	20.6	61	144	68	47.8	4.21	43	315	4.78	176	5.23	141
441	14.8946	No	Female	60	Married	No	No	No	No	No	No	20.6	70	113	68	46.6	5.77	52	251	4.08	161	4.04	134
442	9.683	No	Male	61	Married	Yes	No	No	No	No	No	24	96	149	104	46.8	4.89	87	342	5.53	203	6.45	174
443	42.1842	Yes	Female	75	Married	No	No	No	No	No	No	33	98	116	71	48	5.91	76	355	4.7	296	9.33	140
444	8.90201	No	Male	89	Married	No	No	No	No	No	No	19.5	102	155	97	43	7.91	93	310	4.31	204	6.46	140
445	33.3832	No	Male	66	Married	No	No	No	No	No	No	23.1	67	107	71	44.2	3.9	76	397	5.06	234	7.54	152
446	13.5748	Yes	Male	61	Married	Yes	No	No	No	No	No	27.5	69	91	76	43.4	9.07	107	658	4.53	190	9.88	149
447	51.171	No	Male	69	Married	No	No	No	No	No	No	24.2	74	127	72	46.9	4.97	59	363	4.78	226	7.58	142
448	30.846	No	Male	64	Married	No	No	No	No	No	No	22.9	102	140	89	44.2	5.41	81	483	4.62	175	5.19	142
449	24.408	Yes	Male	61	Married	No	No	No	No	No	No	29.6	84	137	82	44.7	4.12	90	517	4.35	115	4.05	140
450	4.53682	Yes	Female	72	Married	No	No	No	No	No	No	26.5	74	160	86	44.1	6.39	49	323	4.75	149	3.82	136
451	29.0753	No	Male	60	Married	No	No	No	No	No	No	25.9	80	117	80	47.4	4.59	74	324	4.5	296	5.48	137
452	12.8317	No	Female	60	Married	No	No	No	No	No	No	26.7	79	110	78	44.3	4.63	60	385	4.48	305	5.24	133
453	6.95619	No	Male	79	Married	Yes	No	No	No	No	No	21.9	44	147	85	42.7	5.52	76	429	4.92	157	5.84	151
454	10.4097	No	Female	61	Married	No	No	No	No	No	No	20.6	69	133	92	45.2	5.9	48	263	4.95	271	6.12	142
455	12.0109	No	Female	68	Married	No	No	No	No	No	No	24.1	87	133	66	44.2	6.05	61	369	4.16	173	3.53	124
456	17.6715	Yes	Female	72	Married	No	No	No	No	No	No	27.1	80	124	83	47.2	6.5	45	383	4.68	261	7.83	142
457	6.84748	No	Male	60	Married	No	No	No	No	No	No	22.7	79	129	79	41.9	4.16	63	370	4.71	146	5.38	149
458	8.76582	Yes	Female	70	Married	Yes	No	No	No	No	No	25	63	128	65	44.3	5.34	71	429	3.94	111	4.96	120
459	17.2674	Yes	Female	77	Married	No	No	No	No	No	No	29.5	88	129	53	42.5	5.43	64	387	3.94	145	7.98	122
460	10.5208	Yes	Female	66	Married	No	No	No	No	No	No	20.3	71	116	49	44.4	3.27	44	224	4.84	230	5.26	145
461	33.3961	Yes	Male	65	Married	Yes	No	No	No	No	No	26.8	68	155	93	44.2	6.74	87	530	4.55	236	10.06	143
462	19.1384	No	Female	66	Married	No	No	No	No	No	No	20.9	96	138	77	45.2	5.81	43	264	4.64	254	7.05	144
463	6.89965	No	Female	65	Married	No	No	No	No	No	No	23.2	81	153	86	47	6.95	63	292	4.75	218	6.22	138
464	51.599	Yes	Female	68	Married	No	No	No	No	No	No	26.6	69	128	80	46	5.03	56	333	4.62	254	4.69	146
465	10.2038	No	Male	68	Married	No	No	No	No	No	No	19.8	70	108	71	41.5	6.53	82	346	4.58	220	5.71	136
466	10.5559	No	Male	74	Married	Yes	No	No	No	No	No	23.9	96	200	94	49	5.3	74	399	4.99	272	12.88	157
467	23.7306	No	Male	81	Married	Yes	No	Yes	No	No	No	27.9	55	123	73	47.5	7.27	90	360	4.19	204	8.49	121
468	12.3218	No	Female	80	Married	No	No	No	No	No	No	23.77	88	153	81	45.7	4.92	54	177	4.11	202	3.6	133
469	87.4338	No	Male	82	Married	Yes	No	No	No	No	No	25.6	78	163	85	46.2	5.6	57	442	4.32	333	11.28	145
470	0.866143	Yes	Male	82	Married	Yes	No	No	No	No	No	25.7	81	136	77	44	5.35	68	270	4.68	194	5.82	146
471	17.0385	No	Female	88	Married	No	No	No	No	No	No	23.2	97	137	75	42.5	9.09	73	291	4.17	279	7.28	129
472	27.2747	No	Male	60	Married	No	No	No	No	No	No	27.8	91	143	88	46.6	5.05	75	428	4.8	178	6.53	152
473	24.3877	No	Male	60	Married	Yes	No	No	No	No	No	24.9	72	156	88	46.3	3.97	59	339	4.85	219	4.43	151
474	58.2703	No	Male	60	Married	No	No	No	No	No	No	30.4	76	125	74	50.3	7.82	88	520	4.6	243	5.74	154
475	8.72527	No	Female	65	Married	No	No	No	No	No	No	22.7	68	108	65	43.4	7.29	56	302	4.25	290	5.5	128
476	58.0926	Yes	Female	73	Married	Yes	No	No	No	No	No	21.8	81	165	82	43.5	6.48	49	276	4.27	269	4.83	132
477	22.4413	No	Female	61	Married	No	No	No	No	No	No	21.8	81	157	67	43.6	4.27	60	274	4.54	190	6.94	129
478	13.8387	No	Male	62	Married	No	No	No	No	No	No	20.7	93	108	73	46.1	3.95	78	260	4.98	323	7.06	161
479	27.5014	No	Male	60	Married	No	No	No	No	No	No	23	78	112	69	46	6.08	104	388	5.45	159	6.55	165
480	31.856	No	Female	64	Married	No	No	No	No	No	No	27.7	76	146	80	45.7	6.71	61	336	4.3	175	4.87	131
481	47.2133	No	Male	61	Married	Yes	No	No	No	No	No	25.3	74	121	71	45.9	4.86	80	463	5.09	180	5.08	148
482	50.9914	No	Male	60	Married	Yes	No	No	No	No	No	25	87	120	82	45.6	9.54	75	509	5.08	209	7.68	157
483	44.9726	No	Male	65	Married	No	No	No	No	No	No	26.2	79	127	85	42.2	5.26	60	380	4.93	216	7.89	158
484	32.5014	No	Male	61	Married	Yes	No	No	No	No	No	24.6	76	119	75	43.6	6.16	116	416	5.05	238	9.78	151
485	10.7294	Yes	Male	82	Married	No	No	No	No	No	No	25	75	159	78	43.6	4.96	70	386	4.32	208	5.67	140
486	7.20107	No	Male	61	Married	Yes	Yes	No	No	No	No	24.7	80	128	82	48.5	5.33	72	360	5.37	162	7.13	162
487	9.59731	No	Female	60	Married	No	No	No	No	No	No	22.09	85	99	81	46.7	5.03	54	258	4.07	169	3.76	125
488	14.6986	No	Male	62	Married	No	No	No	No	No	No	20.7	76	125	85	44.2	3.91	71	335	4.93	164	3.36	156
489	11.9617	No	Female	69	Married	No	No	No	No	No	No	24.1	81	145	77	42.2	3.71	45	297	3.94	357	3.64	126
490	15.8618	Yes	Female	77	Married	No	No	No	No	No	No	25.8	72	142	70	45.7	5.02	43	225	4.65	186	4.67	137
491	5.03309	No	Male	75	Married	Yes	Yes	No	No	No	No	24.1	69	125	66	41.2	7.91	64	268	4.5	168	5.31	138
492	6.74172	No	Male	60	Married	No	No	No	No	No	No	27.1	92	128	87	30.7	2.64	65	257	3.21	95	4.45	117
493	11.098	No	Male	60	Married	No	No	No	No	No	No	27.8	91	129	80	43.6	5.08	67	350	4.48	159	6.52	133
494	6.91761	No	Male	60	Married	Yes	No	No	No	No	No	19.5	68	119	78	42.8	5.79	77	361	5.05	297	7.35	161
495	41.5905	No	Male	61	Married	No	No	No	No	No	No	22.9	56	95	65	42.2	4.41	69	477	4.82	261	7.79	132
496	19.9999	No	Male	68	Married	Yes	No	No	No	No	No	26.4	66	170	76	43.8	4.68	66	276	4.68	339	5.1	138
497	2.12719	No	Male	68	Married	No	No	No	No	No	No	22.2	70	151	70	44.6	3.99	62	234	4.7	90	4.84	150
498	22.1228	Yes	Male	88	Married	No	No	No	No	No	No	24.5	87	138	81	44	6.05	89	437	4.1	176	5.07	126
499	3.84	No	Male	83	Married	No	No	No	No	No	No	22.4	84	172	78	40.7	6.18	82	395	3.91	135	3.82	125
500	18.3931	No	Male	81	Married	No	No	Yes	No	No	No	21.2	76	186	94	44.1	4.48	63	355	4.74	200	5.2	151
501	4.95305	No	Male	82	Married	Yes	Yes	No	No	No	No	34.6	93	135	68	44.9	5.14	65	383	5.19	228	7.65	158
502	3.29673	Yes	Male	82	Married	Yes	No	No	No	No	No	20	82	165	81	41.8	4.81	48	290	4.58	227	5.85	143
503	1.92973	Yes	Male	79	Married	No	No	No	No	No	No	17.6	61	113	61	38.8	6.14	70	263	3.47	125	3.59	113
504	18.9662	Yes	Male	80	Married	No	No	No	No	No	No	27	69	133	64	44.9	9.15	51	367	5.3	226	9.84	157
505	4.5318	No	Male	78	Married	No	No	No	No	No	No	22.1	58	121	73	41.9	5.07	97	382	4.76	228	5.16	141
506	4.654	Yes	Male	76	Married	No	No	No	No	No	No	24.8	76	145	71	43.3	7.6	105	317	4.79	189	4.46	149
507	8.48097	No	Male	77	Married	No	No	No	No	No	No	23.3	94	145	70	45.2	3.84	70	387	5.04	248	6.48	147
508	6.55017	No	Male	76	Married	No	No	No	No	No	No	19.9	79	123	63	42.9	6.19	64	308	4.56	191	4.25	140
509	13.7631	No	Female	77	Married	No	No	No	No	No	No	19.4	94	147	85	38.4	7.27	58	308	4.06	135	3.93	120
510	78.5731	No	Male	74	Married	Yes	No	No	No	No	No	25.1	92	170	87	44.7	4.34	59	378	5.5	220	8.95	167
511	7.1807	Yes	Male	73	Married	No	No	No	No	No	No	25.2	78	135	96	43.9	4.38	58	360	4.79	241	7.63	144
512	7.47192	No	Male	72	Married	Yes	No	No	No	No	No	31.3	72	142	79	41.7	5.46	87	436	5.15	199	4.51	154
513	25.4751	No	Male	72	Married	No	No	No	No	No	No	24.8	64	141	91	43	3.53	75	450	4.4	170	4.66	144
514	12.4565	Yes	Female	70	Married	No	No	No	No	No	No	18.7	65	161	69	46	4.11	50	198	4.4	217	5.23	138
515	11.0579	No	Male	69	Married	No	No	No	No	No	No	27.8	70	169	85	46	5.18	69	445	4.18	154	6.01	130
516	45.4948	No	Male	70	Married	No	No	No	No	No	No	24	68	144	87	46.2	5.13	71	272	4.55	105	5.01	147
517	19.4123	No	Male	67	Married	Yes	No	No	No	No	No	27.4	69	148	84	45.4	4.86	70	459	4.83	128	7.98	153
518	6.52585	No	Male	66	Married	No	No	No	No	No	No	24.5	73	114	77	40.9	5.04	73	357	4.78	144	7.04	152
519	18.9199	No	Male	62	Married	No	No	No	No	No	No	26.7	87	114	66	44.4	5.57	68	355	4.74	203	6.18	127
520	7.40493	Yes	Female	62	Married	No	No	No	No	No	No	23.3	84	135	82	46.5	5.46	49	444	5.07	191	8.07	154
521	5.89959	No	Male	61	Married	No	No	No	No	No	No	25	88	151	76	44.5	7.31	57	292	4.86	232	5.75	155
522	25.6171	No	Male	60	Married	No	No	No	No	No	No	24.9	67	109	74	40.5	4.61	79	317	4.71	215	4.69	142
523	25.2371	No	Male	61	Married	No	No	No	No	No	No	22.5	95	139	81	47.2	5.45	68	433	4.72	231	4.86	153
524	35.4662	Yes	Male	72	Married	Yes	No	No	No	No	No	29	62	167	73	43.8	6.91	74	351	5.07	267	7.52	152
525	5.90345	No	Male	79	Married	Yes	No	No	No	No	No	26.9	90	168	80	43.7	5.1	75	383	4.66	27	3.46	154
526	3.2452	Yes	Male	61	Married	No	No	No	No	No	No	26.5	84	143	98	41.5	7.47	81	483	3.31	218	4.98	127
527	44.0797	No	Male	64	Married	Yes	No	No	No	No	No	29.33	72	133	82	46.6	8.86	91	442	5.01	200	5.82	153
528	7.56928	No	Male	63	Married	No	No	No	No	No	No	22.9	81	133	83	44.9	5.33	77	350	4.35	153	4.18	136
529	8.44276	No	Male	63	Married	No	No	No	No	No	No	24.1	68	100	65	42.4	5.18	69	336	4.67	148	6.14	148
530	23.7388	Yes	Female	86	Married	No	No	No	No	No	No	22.7	60	159	79	41.3	7.07	62	316	4.58	299	5.45	132
531	56.5856	No	Female	70	Married	Yes	No	No	No	No	No	24.5	86	143	93	42.8	5.28	51	339	4.72	273	5.26	139
532	27.393	No	Male	68	Married	Yes	No	No	No	No	No	25.3	65	127	89	45.4	5.97	93	296	4.86	201	4.76	145
533	31.0672	Yes	Female	64	Married	No	No	No	No	No	No	28.2	78	138	79	44.8	7.83	69	315	4.58	228	5.46	131
534	45.1307	Yes	Male	69	Married	No	Yes	No	No	No	No	26.7	80	143	91	50.2	8.52	91	426	4.9	146	5.9	155
535	39.0477	No	Female	67	Married	No	No	No	No	No	No	28.2	96	161	89	43.4	4.02	70	293	4.42	284	8.46	130
536	10.206	No	Female	60	Married	No	No	No	No	No	No	24.9	84	172	81	46.6	7.75	47	311	4.59	229	7.49	140
537	27.8216	No	Female	67	Married	No	No	No	No	No	No	24.35	100	109	67	41.3	3.93	42	302	4.85	326	7.4	140
538	56.7633	No	Female	68	Married	No	No	No	No	No	No	21.8	78	124	66	43.1	5.12	61	418	3.93	243	5.91	123
539	38.5785	Yes	Female	75	Married	No	No	No	No	No	No	22.44	87	140	67	41.5	9.14	56	299	3.85	236	5.7	128
540	43.3697	No	Male	73	Married	Yes	Yes	No	No	No	No	22.4	69	156	75	43.9	6.41	78	371	5.35	160	7.86	150
541	26.3465	No	Male	96	Married	No	No	No	No	No	No	22.6	91	138	76	41.5	5.11	69	426	5.92	170	8.09	176
542	2.3047	Yes	Male	86	Married	No	No	No	No	No	No	21.3	67	119	68	39.8	7.33	81	402	3.74	105	5.67	131
543	32.9046	Yes	Male	78	Married	Yes	No	No	No	No	No	21.2	99	178	86	45.1	7.58	91	335	5.09	179	6.8	155
544	25.3348	No	Male	74	Married	No	Yes	No	No	No	No	23.9	73	150	73	43	6.27	92	426	5.55	282	8.57	170
545	7.94664	No	Female	68	Married	No	No	No	No	No	No	24.96	76	161	90	40.9	3.88	60	278	4.06	210	3.14	129
546	16.1872	No	Female	86	Married	No	No	No	No	No	No	23.33	93	172	91	45.9	7.42	60	343	4.14	184	5.96	127
547	9.7284	Yes	Male	86	Married	No	No	No	No	No	No	21.7	86	117	62	42.5	6.77	81	444	3.55	121	5.27	119
548	17.3158	No	Male	81	Married	Yes	Yes	No	No	Yes	No	25.7	75	160	83	44.6	6.34	75	400	4.83	195	8.38	142
549	20.3566	Yes	Male	71	Married	No	No	No	No	No	No	25.3	67	122	74	44.4	3.78	61	305	4.91	246	6.11	155
550	24.1173	Yes	Female	68	Married	No	No	No	No	No	No	29.3	88	140	86	46	8.44	61	376	4.93	115	5.73	151
551	10.1715	No	Female	61	Married	No	No	No	No	No	No	24.8	85	140	79	45.6	5.79	53	305	4.32	178	6.2	134
552	49.262	No	Female	60	Married	No	No	No	No	No	No	21.58	68	128	65	46.3	6.36	49	486	4.62	238	5.88	142
553	4.02611	Yes	Male	66	Married	No	No	No	No	No	No	25.5	92	123	77	48.1	3.96	72	382	5.09	243	5.67	155
554	5.4332	No	Female	68	Married	No	No	No	No	No	No	21.3	96	110	74	48.1	3.94	65	223	4.93	270	6.92	148
555	5.81363	No	Male	87	Married	No	No	No	No	No	No	21.6	52	171	64	41.5	7.61	85	398	3.68	180	6.31	114
556	18.0072	No	Female	61	Married	No	No	No	No	No	No	21.85	81	141	87	46.2	4.46	48	243	3.89	144	4.73	128
557	19.5589	Yes	Female	88	Married	No	No	No	No	No	No	25.81	91	167	73	47.2	4.43	71	372	3.99	175	4.73	124
558	31.9049	No	Male	89	Married	No	No	No	No	No	No	21.1	68	132	62	41.1	7.85	165	428	5.09	330	7.77	144
559	9.01662	No	Male	69	Married	Yes	No	No	No	No	No	26.3	72	130	92	42.1	6.45	85	323	4.63	259	6.65	142
560	31.6357	No	Male	66	Married	No	No	No	No	No	No	23.7	91	123	80	46.8	5.32	64	287	4.96	370	5.48	147
561	6.99914	Yes	Female	85	Married	No	No	No	No	No	No	18.4	79	135	60	44.4	5.16	55	201	4.08	176	4.6	127
562	3.67728	No	Male	77	Married	No	No	No	No	No	No	16	66	117	70	41.9	4.31	86	331	4.3	227	10.07	140
563	28.6816	No	Male	68	Married	No	No	No	No	No	No	27.5	75	134	94	43.3	5.16	60	273	4.78	183	4.53	157
564	7.06378	No	Male	75	Married	Yes	No	No	No	No	No	20.3	101	160	85	45.2	4.73	71	307	3.83	78	4.02	126
565	23.9326	Yes	Female	80	Married	No	No	No	No	No	No	22.6	73	167	84	41.1	9.09	89	368	4.18	236	7.15	133
566	20.9724	Yes	Female	68	Married	No	No	No	No	No	No	22.3	71	146	83	41.9	3.96	60	321	4.96	149	5.54	148
567	15.3855	No	Female	79	Married	No	No	No	No	No	No	21.93	70	138	73	44.3	5.5	52	328	4.37	234	6.15	140
568	23.0209	Yes	Female	74	Married	Yes	Yes	No	No	No	No	26.4	76	98	60	41.5	6.82	57	260	5.63	196	5.61	155
569	58.2928	No	Female	83	Married	No	No	No	No	No	No	26	56	145	90	42.9	5.37	62	401	4.27	172	8.08	148
570	4.29441	No	Female	66	Married	No	No	No	No	No	No	24.4	119	141	83	50.4	4.78	41	231	4.33	147	6.12	144
571	21.212	Yes	Female	69	Married	No	No	No	No	No	No	23.9	75	128	59	45.7	6.25	47	240	4.21	175	4.55	127
572	15.4702	Yes	Female	68	Married	No	No	No	No	No	No	20.5	76	135	75	44.8	8.13	68	340	4.05	203	4.47	130
573	10.8914	No	Male	70	Married	No	No	No	No	No	No	28.5	77	121	82	43.6	7.31	74	237	4.91	192	5.99	149
574	34.2973	No	Female	69	Married	No	No	No	No	No	No	25.58	91	139	82	48.7	6.47	65	358	4.38	223	6.47	137
575	20.0943	No	Male	67	Married	No	No	No	No	No	No	24	77	135	80	43.1	5.39	84	331	4.42	188	6.25	128
576	9.061	No	Male	70	Married	Yes	No	No	No	No	No	21.8	64	122	73	46.4	4.74	114	498	4.98	227	7.34	160
577	9.3586	Yes	Male	75	Married	Yes	No	No	No	No	No	25.9	79	125	63	42.8	5.87	80	377	4.2	222	4.64	111
578	123.294	No	Male	68	Married	Yes	No	No	No	No	No	32.8	112	174	73	44.1	5.39	77	493	5.01	153	5.62	150
579	3.16183	No	Male	67	Married	No	No	No	No	No	No	19.7	75	127	76	47.1	6.09	63	265	5.48	239	7.41	165
580	56.4308	Yes	Male	70	Married	No	No	No	No	No	No	18.9	83	145	87	45.7	3.93	65	366	5.25	257	7.12	152
581	6.47432	Yes	Male	69	Married	No	No	No	No	No	No	22.3	94	153	84	42.9	7.98	68	410	4.41	197	7.16	140
582	26.5915	No	Female	80	Married	No	No	No	No	No	No	21.8	72	139	77	43.3	4.97	71	352	4.4	310	4.39	131
583	32.9147	No	Male	77	Married	Yes	No	No	No	No	No	30.1	84	136	64	48.1	4.86	66	395	5.03	410	14.93	147
584	8.54175	No	Male	68	Married	No	No	No	No	No	No	20.7	72	99	61	43.2	4.96	82	349	4.31	204	5.19	131
585	40.9254	No	Male	67	Married	Yes	No	No	No	No	No	24.9	87	170	105	45.6	7.11	91	375	4.48	241	7.41	142
586	51.1113	No	Male	70	Married	No	No	No	No	No	No	20.8	74	126	77	45.4	5.25	69	434	4.9	212	6.77	152
587	8.25125	No	Male	71	Married	No	Yes	No	No	No	No	24.3	91	123	79	44.8	6.84	74	393	4.92	167	8.25	158
588	74.7552	Yes	Male	68	Married	No	No	No	No	No	No	28.3	84	115	70	45	4.26	82	425	5.34	166	8.98	172
589	12.6129	No	Female	64	Married	Yes	No	No	No	No	No	20.5	85	114	69	42.9	4.65	43	231	4.08	235	5.92	123
590	11.7126	Yes	Female	71	Married	No	No	No	No	No	No	28.49	73	149	74	44	4.62	54	320	4.28	302	6.79	136
591	29.1266	Yes	Female	67	Married	No	No	No	No	No	No	22.2	98	134	79	43.6	5.98	55	256	4.17	191	4.16	125
592	5.10462	No	Female	65	Married	No	No	No	No	No	No	24	80	144	93	43.6	5.05	72	288	4.07	224	4.96	129
593	6.33848	Yes	Female	72	Married	No	No	No	No	No	No	21.3	93	143	66	46.1	4.8	50	256	4.5	218	5.47	136
594	3.63194	No	Female	66	Married	No	No	No	No	No	No	20.95	64	141	78	41	5.27	62	302	4.54	167	4.59	128
595	3.24094	No	Female	66	Married	No	No	No	No	No	No	18.3	82	122	65	45.9	7.74	61	314	4.42	232	5.45	138
596	18.7443	No	Female	69	Married	No	No	No	No	No	No	21.4	70	115	78	48.1	6.42	71	277	4.58	224	5.01	143
597	10.117	No	Male	68	Married	Yes	No	No	No	No	No	22.2	70	122	79	46.9	7.27	87	301	5	132	10.04	158
598	37.8164	No	Female	61	Married	No	No	No	No	No	No	22.9	86	119	75	45.2	4.34	38	337	4.39	256	5.21	133
599	30.6636	No	Female	60	Married	No	No	No	No	No	No	27.4	87	129	77	48.3	5.66	42	411	4.75	194	4.8	146
600	11.4361	Yes	Male	66	Married	No	Yes	No	No	No	No	22.7	100	149	80	40.8	5	62	350	4.46	206	9.25	144
601	5.36642	No	Male	66	Married	No	No	No	No	No	No	23.5	68	160	94	43.7	4.65	75	248	4.95	223	6.43	153
602	14.4515	No	Male	73	Married	No	No	No	No	No	No	24.7	65	120	76	42.4	5.75	80	422	4.63	151	4.61	149
603	11.3904	No	Female	79	Married	No	No	No	No	No	No	27.2	62	143	70	46.5	4.05	48	235	4.21	296	7.17	126
604	11.6626	Yes	Female	66	Married	No	No	No	No	No	No	21.1	81	114	88	45.9	8.68	60	303	4.44	237	5.54	133
605	31.2947	No	Female	61	Married	No	No	No	No	No	No	21.5	85	150	90	44.7	5.87	52	331	4.57	251	4.92	134
606	23.309	No	Female	65	Married	No	No	No	No	No	No	23.09	61	153	75	44.5	4.58	53	349	4.48	274	5.42	135
607	24.5209	No	Female	65	Married	No	No	No	No	No	No	22.2	75	119	62	46.5	4.02	60	340	4.63	193	5.83	142
608	33.0243	No	Male	65	Married	No	No	No	No	No	No	23.9	70	166	106	46.3	7.41	69	440	4.63	288	8.55	146
609	12.8328	No	Male	64	Married	Yes	Yes	No	No	No	No	29.1	71	147	93	47.4	7.07	91	355	4.89	217	5.94	151
610	5.87671	No	Female	64	Married	No	No	No	No	No	No	26.6	74	132	65	48.1	4.9	62	318	4.27	131	4.11	131
611	8.31891	No	Male	64	Married	Yes	No	No	No	No	No	25.8	47	123	80	40.7	5.52	84	312	3.98	184	4.42	135
612	31.0619	No	Male	63	Married	Yes	No	No	No	No	No	26.9	88	151	93	49	6.15	71	399	4.78	393	8.95	140
613	20.1544	No	Male	62	Married	Yes	No	No	No	No	No	28.5	56	172	81	50.1	6.95	88	383	4.99	206	5.74	162
614	27.6069	No	Male	63	Married	No	No	No	No	No	No	31.5	101	166	103	46.5	8.68	96	443	5.49	196	5.42	161
615	32.3531	No	Male	62	Married	Yes	No	No	No	No	No	24	104	132	73	41.4	3.61	87	254	5.15	307	6.55	153
616	7.57669	No	Female	62	Married	No	No	No	No	No	No	26.1	77	94	60	41.6	5.65	58	347	4.21	167	4.58	130
617	78.0912	No	Male	61	Married	No	No	No	No	No	No	24.5	76	97	58	44.4	4.66	83	336	5.67	232	5.41	177
618	5.21982	No	Male	61	Married	No	No	No	No	No	No	23.8	70	116	74	45.2	5.75	70	296	4.71	202	5.23	144
619	27.9087	No	Male	61	Married	No	No	No	No	No	No	24.9	78	141	91	45.1	6.14	82	371	5.31	171	4.06	167
620	8.49411	No	Female	61	Married	No	No	No	No	No	No	22.26	74	133	71	43.9	4.36	51	234	4.72	331	6.01	147
621	8.63714	No	Male	60	Married	No	No	No	No	No	No	24.2	72	113	76	42.1	5.47	72	363	5.06	184	4.86	155
622	16.8841	No	Male	61	Married	No	No	No	No	No	No	21.7	78	130	82	47	6.59	70	353	5.15	276	12.01	155
623	11.1743	No	Male	60	Married	No	No	No	No	No	No	28.4	97	117	75	42.5	5.37	89	360	5.13	229	6.27	164
624	32.6781	No	Male	60	Married	No	No	No	No	No	No	22.7	73	111	74	43.3	3.62	71	328	5.26	239	7.28	160
625	26.4072	No	Male	60	Married	No	No	No	No	No	No	25.8	80	125	82	43.5	4.17	64	400	4.96	183	4.91	155
626	33.376	Yes	Female	60	Married	No	No	No	No	No	No	22.2	73	107	68	44.9	4.6	49	324	4.18	183	4.91	123
627	19.9654	Yes	Female	60	Married	No	No	No	No	No	No	23.64	69	129	79	45.3	5.08	65	353	5.01	194	5.17	153
628	7.53637	No	Female	60	Married	No	No	No	No	No	No	21.15	71	128	71	41.8	7.25	63	249	4.16	224	5.83	130
629	9.80714	No	Male	60	Married	No	No	No	No	No	No	22.6	64	139	91	42	6.77	74	294	4.25	244	4.19	141
630	52.6919	No	Male	62	Married	No	No	No	No	No	No	22.4	68	130	73	45.6	6.41	95	502	4.46	286	7.2	142
631	66.1417	No	Male	62	Married	No	No	No	No	No	No	23.9	57	142	90	43.9	7.11	95	748	4.4	206	6.33	138
632	8.33013	No	Male	60	Married	No	No	No	No	No	No	24.8	82	128	70	45.1	4.25	81	484	4.44	211	5.58	138
633	3.74803	No	Male	60	Married	No	No	No	No	No	No	19	86	133	85	40.8	5.31	77	408	4.36	151	5.39	149
634	26.7239	Yes	Female	63	Married	No	No	No	No	No	No	24	80	130	67	45.7	4.91	49	261	4.18	220	7.86	126
635	29.5769	No	Male	60	Married	No	No	No	No	No	No	26.3	80	135	75	43.3	4.15	76	416	5.12	201	4.99	152
636	7.76795	No	Female	66	Married	No	No	No	No	No	No	21.4	71	118	50	45.3	7.41	73	363	3.98	136	4.5	111
637	25.7714	No	Male	66	Married	No	No	No	No	No	No	24.4	81	150	91	44.3	6.17	65	382	4.48	73	5.42	141
638	36.6013	Yes	Male	71	Married	Yes	No	No	No	No	No	21.8	76	141	80	45.7	4.37	65	344	5.92	205	5.74	188
639	19.1712	Yes	Female	67	Married	No	No	No	No	No	No	27.1	78	155	78	46.9	4	59	103	4.06	243	3.61	126
640	6.34756	Yes	Male	71	Married	Yes	No	No	No	No	No	22.2	99	148	87	44.9	5.26	74	304	4.8	236	3.92	148
641	42.6133	No	Male	62	Married	No	No	No	No	No	No	28	89	140	102	44.8	5.64	67	344	4.74	116	5.7	159
642	13.9231	No	Male	60	Married	No	No	No	No	No	No	31	66	136	92	45	5.33	68	381	5.16	241	4.98	154
643	12.6289	No	Male	60	Married	No	No	No	No	No	No	26.8	78	130	84	44.9	4.89	67	388	5.83	175	4.3	160
644	7.66515	No	Male	61	Married	Yes	No	No	No	No	No	26.8	74	149	75	40.3	8.32	58	357	4.22	199	5.26	125
645	10.9255	No	Female	62	Married	No	No	No	No	No	No	22.8	74	124	75	45	6.38	48	213	4.27	225	6.34	126
646	48.8106	No	Male	72	Married	No	No	No	No	No	No	24.8	64	144	85	45.3	5.14	63	384	5.04	195	7.21	158
647	11.2617	Yes	Male	87	Married	No	No	No	No	No	No	24.1	72	141	71	44.5	7.49	83	291	4.33	166	5.6	129
648	6.34442	Yes	Male	70	Married	No	No	No	No	No	No	17.6	74	117	70	45.7	6.05	65	374	4.49	230	6.14	135
649	11.8685	No	Male	69	Married	No	No	No	No	No	No	21.9	71	124	73	46.3	5.65	79	285	4.35	164	9.75	141
650	14.807	No	Male	62	Married	No	No	No	No	No	No	24.7	80	139	60	44.3	7.12	73	380	4.59	215	4.84	144
651	20.6868	No	Male	85	Married	No	No	No	No	No	No	23	98	172	71	39.1	10.65	154	665	3.29	258	7.88	102
652	22.5127	Yes	Male	82	Married	No	No	No	No	No	No	22.1	69	117	53	39.7	4.92	63	319	4.99	233	7.33	150
653	13.729	No	Male	68	Married	No	No	No	No	No	No	22.9	75	138	75	43.7	4.8	69	330	5.04	87	6.25	160
654	4.60061	Yes	Male	79	Married	No	No	No	No	No	No	17	75	174	83	41.5	5.47	72	254	4.01	179	5.96	131
655	5.26036	No	Male	73	Married	No	No	No	No	No	No	23	109	124	80	42.7	5.58	91	351	4.49	182	4.8	134
656	40.9745	No	Male	72	Married	No	No	No	No	No	No	25.8	94	137	84	41.5	4.35	75	436	4.83	172	7.08	155
657	15.7971	No	Male	79	Married	No	No	No	No	No	No	23.6	90	155	87	42.9	7.38	89	410	4.94	224	6.99	149
658	17.1063	No	Male	74	Married	No	No	No	No	No	No	24.2	74	129	76	44.6	4.6	84	385	4.62	152	4.14	142
659	6.50371	No	Male	61	Married	No	No	No	No	No	No	21.2	82	127	82	43.8	8.51	80	394	4.22	159	4.05	136
660	19.5357	No	Male	65	Married	No	No	No	No	No	No	23.3	65	161	90	44.6	4.85	74	421	4.9	178	5.35	164
661	70.7618	No	Male	67	Married	No	No	No	No	No	No	23.3	65	112	71	47.4	5.07	66	352	4.69	283	7.57	146
662	3.25125	No	Male	67	Married	No	No	No	No	No	No	23.1	74	128	56	45	4.3	72	566	4.44	207	5.8	148
663	23.7835	Yes	Male	67	Married	No	No	No	No	No	No	23.6	87	153	79	46.1	5.06	62	413	5.03	162	5.65	153
664	23.7085	No	Male	66	Married	No	No	No	No	No	No	28.5	87	122	78	45.9	5.84	66	315	5	212	6.99	157
665	4.00128	Yes	Male	65	Married	No	No	No	No	No	No	21.4	65	118	83	43	4.3	65	365	4.78	198	6.17	150
666	33.1982	Yes	Male	66	Married	No	No	No	No	No	No	22.7	84	136	88	44.3	4.23	54	328	5.07	197	5.68	162
667	30.3954	No	Male	65	Married	No	No	No	No	No	No	25.3	54	118	65	46.7	4.82	68	408	4.76	214	6.53	156
668	23.4511	Yes	Male	64	Married	No	No	No	No	No	No	22.7	58	140	99	46.6	4.84	69	337	5.1	267	5.53	159
669	6.1086	Yes	Male	64	Married	No	No	No	No	No	No	23.1	61	108	71	40.8	6.5	68	286	3.61	283	7.15	134
670	8.41374	Yes	Male	64	Married	No	No	No	No	No	No	15.1	95	115	70	41.1	4.92	54	348	3.8	167	4.05	122
671	21.2476	No	Male	63	Married	No	No	No	No	No	No	23.9	65	141	81	45.6	5.1	62	386	4.93	231	5.14	144
672	10.59	No	Male	63	Married	No	No	No	No	No	No	23.2	79	127	79	40.2	5.05	78	374	5.28	161	5.56	165
673	1.68712	No	Male	70	Married	No	No	No	No	No	No	19.7	65	123	65	41.9	6.23	68	380	4.82	165	7.33	150
674	11.1103	Yes	Male	84	Married	No	No	No	No	No	No	21.7	66	116	62	38.6	4.51	61	298	4.04	241	7.82	126
675	43.6017	No	Male	60	Married	No	No	No	No	No	No	23.7	90	137	94	44.4	4.49	67	446	4.98	203	5.29	153
676	9.83334	Yes	Male	61	Married	No	No	No	No	No	No	22.5	75	126	76	45.6	8.64	111	334	4.92	112	5.97	156
677	34.833	No	Male	61	Married	No	No	No	No	No	No	28.1	84	151	87	42.9	14.27	190	341	4.67	317	10.05	137
678	29.6752	No	Male	60	Married	No	No	No	No	No	No	26.3	77	151	84	43	4.41	72	381	5.72	207	3.89	182
679	21.3355	No	Female	74	Married	No	No	No	No	No	No	20.9	92	136	78	45.1	6.92	71	430	4.29	226	4.8	136
680	18.5767	No	Female	68	Married	No	No	No	No	No	No	19.11	95	99	55	42.7	4.67	58	217	4.18	221	4.52	130
681	36.902	Yes	Female	74	Married	No	No	No	No	No	No	25.07	75	152	85	42.8	4.82	62	301	4.7	160	6.16	133
682	30.259	No	Female	60	Married	No	No	No	No	No	No	22.2	74	135	88	43.4	3.5	54	253	4.71	350	6.45	135
683	24.4821	No	Male	70	Married	No	No	No	No	No	No	27.4	92	140	87	45.7	4.87	70	337	5.2	179	7.01	158
684	10.3656	Yes	Female	67	Married	No	No	No	No	No	No	23.5	73	162	93	46.6	4.33	49	221	4.74	154	6.85	146
685	6.10416	No	Female	61	Married	No	No	No	No	No	No	27.15	78	113	67	41.7	5.42	52	221	4.17	396	7.75	126
686	6.25296	No	Male	61	Married	No	No	No	No	No	No	25.9	79	142	86	42.5	5.34	58	262	4.48	192	5.24	137
687	57.2977	Yes	Female	60	Married	No	No	No	No	No	No	24.4	75	118	61	46.6	5.54	53	292	4.56	247	5.5	136
688	36.4723	No	Female	62	Married	No	No	No	No	No	No	23.3	78	118	76	45	6.46	47	295	4.63	284	6.53	139
689	24.7043	No	Female	64	Married	No	No	No	No	No	No	26.6	75	139	77	45.2	5.74	54	292	4.25	174	5	131
690	4.25647	Yes	Male	73	Married	No	No	No	No	No	No	19.8	63	140	80	43.1	4.74	54	258	3.94	113	3.86	132
691	6.27823	No	Female	64	Married	Yes	No	No	No	No	No	26.7	79	155	81	45.2	6.13	48	270	4.49	147	2.46	129
692	6.62803	No	Female	61	Married	No	No	No	No	No	No	25.5	69	105	73	44.4	5.84	62	302	4.1	144	4.02	134
693	5.07809	Yes	Female	71	Married	No	No	No	No	No	No	18.48	67	154	90	44.4	5.09	40	317	4.52	127	3.9	136
694	42.1073	No	Female	60	Married	Yes	No	No	No	No	No	25.5	71	141	89	47.2	5.61	48	369	4.42	104	6.3	130
695	6.58405	No	Male	81	Married	No	Yes	No	No	No	No	25.4	75	114	61	47.1	5.24	54	303	4.09	240	9.18	131
696	12.3437	Yes	Female	76	Married	Yes	No	No	No	No	No	24.2	81	141	78	45.5	5.12	63	265	3.66	210	5.63	118
697	12.3933	No	Male	60	Married	No	No	No	No	No	No	23.1	68	134	90	44.6	6.86	92	327	4.7	261	7.68	153
698	26.8769	Yes	Female	70	Married	No	No	No	No	No	No	22.8	89	164	89	44.6	3.81	64	242	4.09	247	4.88	126
699	20.5124	No	Male	69	Married	Yes	Yes	No	No	No	No	24.4	69	145	89	45	4.29	73	317	5.93	224	8.58	129
700	21.4182	No	Male	69	Married	Yes	Yes	No	No	No	No	27.9	94	125	76	43.2	6.85	68	280	4.72	237	5.51	143
701	58.4948	No	Female	60	Married	No	No	No	No	No	No	22.54	77	150	82	46.3	4.64	52	293	5.09	239	4.59	144
702	11.699	Yes	Female	70	Unmarried	No	No	No	No	No	No	21.7	56	163	85	49.7	6.36	58	403	4.43	214	6.24	133
703	33.1567	Yes	Female	61	Married	No	No	No	No	No	No	26.9	68	140	101	42.8	5.31	54	371	4.59	251	5.45	130
704	44.9828	Yes	Female	74	Married	No	No	No	No	No	No	25.37	87	141	80	44.7	6.01	54	276	4.3	162	4.17	133
705	59.4882	Yes	Female	74	Married	No	No	No	No	No	No	30.3	84	177	94	44.1	4.44	53	305	4.4	209	5.18	128
706	5.49612	No	Male	63	Married	Yes	Yes	No	No	No	No	22.4	83	140	83	45.9	7.97	108	447	5.96	229	8.79	175
707	10.7835	No	Female	60	Married	No	No	No	No	No	No	24.2	63	109	60	44.8	5.5	57	311	3.49	122	2.55	112
708	19.0358	Yes	Female	65	Married	No	No	No	No	No	No	19	85	151	82	46.6	6.54	68	296	3.89	212	4.7	128
709	6.1418	Yes	Female	64	Married	No	No	No	No	No	No	23.5	84	136	78	44.3	4.72	42	336	4.82	230	8.24	141
710	14.8255	Yes	Female	67	Married	No	No	No	No	No	No	23.3	86	136	85	45.2	4.38	43	205	4.53	282	6	131
711	10.8824	No	Female	63	Married	No	No	No	No	No	No	27	65	169	79	43.9	6.74	54	319	4.85	118	4.79	140
712	6.93368	No	Female	66	Married	No	No	No	No	No	No	24.1	78	132	68	46	8.83	61	357	4.87	346	7.58	139
713	56.8951	Yes	Female	64	Married	No	No	No	No	No	No	19.76	67	118	66	44.7	4.66	50	207	4.13	219	4.45	130
714	10.3942	No	Female	64	Married	No	No	No	No	No	No	21.6	71	158	71	43.9	4.99	47	332	3.95	118	3.57	122
715	23.1327	No	Male	67	Married	No	No	No	No	No	No	26.3	59	118	70	41.7	4.97	67	342	4.39	293	7.26	141
716	7.34057	No	Male	63	Married	Yes	Yes	No	No	No	No	23.7	77	146	83	49.9	6.75	76	376	5.11	129	3.95	165
717	132.588	No	Male	68	Married	No	No	No	No	No	No	22.9	79	167	97	45.5	3.51	72	402	4.97	161	4.58	160
718	5.04119	No	Female	66	Married	No	No	No	No	No	No	23.6	90	140	68	49.7	6.57	42	209	6.61	248	6.64	127
719	7.93668	No	Female	62	Married	No	No	No	No	No	No	23.8	95	128	88	47	7.13	91	317	5.2	234	11.18	151
720	16.6482	No	Female	70	Married	No	No	No	No	No	No	27.08	93	139	76	46.9	5.27	56	309	4.13	184	3.84	130
721	130.794	No	Female	62	Married	No	No	No	No	No	No	20.29	81	122	82	46.6	7.55	67	289	4.68	242	5.6	138
722	25.3546	No	Female	62	Married	No	No	No	No	No	No	22	82	114	66	45.9	5.71	59	292	4.33	237	5.79	130
723	32.3849	No	Male	67	Married	No	No	No	No	No	No	22.7	84	137	88	42.4	4.2	63	395	4.81	243	6.64	148
724	21.6613	No	Female	61	Married	No	No	No	No	No	No	22.7	79	116	74	43.9	5.37	75	389	5.07	224	4.61	149
725	16.1966	No	Male	67	Married	No	Yes	No	No	No	No	23.8	60	143	73	45.1	8.34	84	400	5.2	133	3.99	152
726	17.5352	No	Female	60	Married	No	No	No	No	No	No	24.58	70	130	80	46.8	5.74	48	243	4.1	305	7.23	118
727	51.5397	No	Female	60	Married	No	No	No	No	No	No	26.7	66	159	72	44.3	4.03	53	300	4.55	256	5.4	139
728	6.72255	No	Female	61	Married	No	No	No	No	No	No	22.2	80	137	76	42.9	5.45	50	224	4.19	310	5.95	128
729	34.7023	No	Female	60	Married	No	No	No	No	No	No	25.5	85	118	78	42	5.14	62	340	4.17	272	6.09	128
730	2.43495	No	Male	80	Married	No	No	No	No	No	No	19.2	77	131	77	41.4	5.04	66	400	4.79	252	8.28	161
731	19.8369	No	Male	74	Married	Yes	Yes	Yes	No	No	No	27.2	80	161	81	45.6	7.13	89	341	4.57	176	8.39	142
732	5.75755	No	Male	72	Married	Yes	Yes	No	No	No	No	20.8	94	113	75	43.6	7.74	94	261	4.6	214	6.27	151
733	17.7025	No	Male	76	Married	Yes	No	No	No	No	No	29.6	72	147	79	45.8	3.76	76	264	4.81	200	6.42	145
734	21.7431	No	Male	64	Married	No	No	No	No	No	No	27.7	91	173	99	45	4.67	65	490	4.87	204	6.42	155
735	23.3881	No	Male	60	Married	No	No	No	No	No	No	25.6	65	120	75	42.5	6.94	52	254	4.55	143	4.87	144
736	35.0955	No	Female	64	Married	No	No	No	No	No	No	23.2	82	123	79	49.1	4.18	46	180	4.33	261	6.67	129
737	15.6781	Yes	Female	70	Married	No	No	No	No	No	No	24.87	83	153	79	48	4.82	52	285	4.51	226	5.83	135
738	16.4194	Yes	Male	66	Married	No	No	No	No	No	No	22.5	74	164	95	43.4	4.37	70	414	4.77	144	5.48	144
739	7.0907	No	Male	71	Married	Yes	No	No	No	No	No	25.8	80	175	76	44.6	5.63	89	541	4.43	193	6.89	133
740	12.1942	No	Female	66	Married	No	Yes	No	No	No	No	17.2	99	129	65	48	6.6	52	288	3.92	167	5.02	122
741	12.783	No	Male	60	Married	No	No	No	No	No	No	33.1	72	97	60	45.2	7.39	98	419	4.27	230	5.61	128
742	13.625	Yes	Male	82	Married	No	No	No	No	No	No	21.6	75	150	62	44.8	5.27	89	222	3.88	138	4.25	125
743	39.4042	No	Male	68	Married	No	No	No	No	No	No	27.7	78	144	87	42.8	5.48	66	277	4.66	242	7.69	142
744	9.15262	Yes	Female	73	Married	No	No	No	No	No	No	20.9	73	110	53	41.7	4.91	69	155	4.3	136	5.36	123
745	20.482	No	Female	66	Married	No	No	No	No	No	No	19.6	73	134	81	42.5	7.38	103	456	3.87	232	6.84	121
746	9.50577	No	Female	60	Married	No	No	No	No	No	No	20.88	85	105	65	47.6	5.59	52	256	4.31	363	5.55	95
747	2.41037	No	Female	65	Married	No	No	No	No	No	No	18.94	97	148	96	48.7	3.82	43	244	4.47	156	4.9	141
748	33.6102	No	Female	69	Married	No	No	No	No	No	No	27.7	79	169	76	43.6	6.66	49	337	3.98	247	4.55	126
749	27.188	No	Female	60	Married	No	No	No	No	No	No	21.1	84	171	105	51	5.14	45	225	4.49	300	6.6	128
750	9.62981	No	Female	62	Married	No	No	No	No	No	No	27.2	84	139	79	45.2	4.91	55	218	4.47	269	6.04	131
751	54.5112	No	Male	60	Married	No	No	No	No	No	No	27.7	76	158	82	45.4	4.59	65	330	5.22	208	5.73	152
752	6.70264	No	Male	69	Married	No	Yes	No	No	No	No	22	68	149	59	44.7	5.97	58	199	4.64	112	5.28	153
753	19.4388	Yes	Male	74	Married	Yes	No	No	No	No	No	33	92	123	67	43.4	6.31	80	484	4.53	177	5.3	150
754	5.25526	Yes	Female	77	Married	No	No	No	No	No	No	17.7	84	153	72	45.1	3.77	42	221	4.15	166	3.57	134
755	13.1586	No	Female	72	Married	No	No	No	No	No	No	19.8	73	145	77	43.1	4.52	59	238	4.08	137	3.51	121
756	8.19458	No	Female	71	Married	No	No	No	No	No	No	21.8	90	126	78	43.9	6.46	60	255	4.08	200	4.14	126
757	17.9582	Yes	Female	63	Married	No	No	No	No	No	No	23.2	101	149	98	49.9	5.52	65	404	4.73	298	8.26	144
758	9.84662	Yes	Female	78	Married	No	No	No	No	No	No	25.9	86	148	70	42.1	6.86	57	311	3.84	205	4.26	119
759	8.52936	No	Female	71	Married	No	No	No	No	No	No	30.1	67	161	73	43.4	5.95	57	337	4.79	178	6.29	151
760	12.1492	Yes	Female	73	Married	No	No	No	No	No	No	32.4	89	123	71	44.7	5.18	66	299	4.34	204	5.11	130
761	46.4967	No	Female	63	Married	No	No	No	No	No	No	21.4	75	134	74	45.4	4.61	68	384	4.7	261	5.8	142
762	45.9196	No	Female	66	Married	No	No	No	No	No	No	29.24	85	147	86	43.3	5.75	45	349	4.82	213	5.57	137
763	27.4503	No	Female	73	Married	No	No	No	No	No	No	23.4	70	145	75	43.8	5.04	58	382	5.11	242	4.36	145
764	25.4671	No	Female	63	Married	No	No	No	No	No	No	20.3	76	120	85	42.9	5.83	72	295	4.39	220	6.72	126
765	6.64385	No	Female	61	Married	No	No	No	No	No	No	20	89	132	84	45	7.01	57	283	4.15	171	4.26	128
766	2.01697	Yes	Female	69	Married	No	No	No	No	No	No	19.9	74	130	78	41.8	5.6	57	223	4.22	143	3.97	122
767	30.2709	Yes	Female	71	Married	No	No	No	No	No	No	30.3	72	151	84	44.7	5.23	43	394	4.4	206	7.68	137
768	22.9282	Yes	Female	66	Married	No	No	No	No	No	No	19.4	80	168	99	47.8	6.73	89	394	3.4	163	3.91	109
769	8.5144	Yes	Female	82	Married	No	No	No	No	No	No	23.1	82	129	66	43.3	6.59	79	345	4.4	219	4.66	129
770	26.0381	Yes	Female	78	Married	No	No	No	No	No	No	22.31	73	147	61	44.4	5.6	58	264	4.41	196	4.09	134
771	24.0267	No	Female	65	Married	No	No	No	No	No	No	20.2	85	155	83	45.9	5.14	53	283	4.63	230	4.76	147
772	11.9134	No	Female	68	Married	No	No	No	No	No	No	29.9	66	132	76	45.9	4.95	62	333	4.28	178	4.84	129
773	1.8154	Yes	Female	82	Married	No	No	No	No	No	No	25.2	76	126	68	42.8	6.91	78	324	4.2	226	6.17	129
774	15.1953	Yes	Female	77	Married	No	No	No	No	No	No	23.3	90	157	76	41.6	6.42	67	361	4.23	113	6.71	128
775	12.5466	Yes	Female	69	Married	No	No	No	No	No	No	20.8	76	125	74	49.5	5.95	52	355	4.03	235	5.67	134
776	16.9516	No	Female	62	Married	No	No	No	No	No	No	27.5	94	136	83	47.5	5.05	57	224	5.24	286	7.49	154
777	10.2221	Yes	Female	75	Married	No	No	No	No	No	No	22.3	84	165	81	47.4	6.87	59	186	4.82	290	9.05	148
778	6.26176	Yes	Female	72	Married	No	No	No	No	No	No	20.3	83	112	74	43.3	7.18	80	340	4.01	191	4.3	132
779	13.7655	Yes	Female	71	Married	No	No	No	No	No	No	26.2	70	135	75	41.9	4.8	55	368	4.37	189	5.38	130
780	28.4132	No	Female	65	Married	No	No	No	No	No	No	24.2	89	161	109	44.7	3.48	53	306	4.6	212	4.8	149
781	4.8664	No	Female	75	Married	No	No	No	No	No	No	26.4	81	122	70	43.7	4.9	48	290	4.57	174	5.71	140
782	23.9366	Yes	Female	74	Married	No	No	No	No	No	No	21.49	90	148	86	45.6	7.18	62	331	4.37	289	7.3	127
783	15.6009	No	Female	67	Married	No	No	No	No	No	No	25.2	64	153	63	43.6	7.55	49	415	4.39	193	4.86	138
784	6.84234	No	Female	60	Married	No	No	No	No	No	No	23.6	69	117	74	40.8	6.83	75	281	4.31	269	4.82	135
785	14.7284	No	Female	62	Married	No	No	No	No	No	No	29.2	67	108	63	45.1	5.65	55	396	4.41	260	5.49	137
786	54.5031	No	Female	61	Married	No	No	No	No	No	No	20	77	113	73	45.7	5.02	54	233	4.33	256	6.14	127
787	14.6089	No	Female	60	Married	No	No	No	No	No	No	24.3	113	147	99	46.6	4.92	61	382	4.68	242	6.51	141
788	33.6853	No	Female	60	Married	No	No	No	No	No	No	21.1	77	118	70	43.3	6.44	51	308	4.95	207	4.6	134
789	22.0903	Yes	Female	62	Married	No	No	No	No	No	No	24	66	104	71	44.1	3.73	67	399	5.09	282	4.29	147
790	20.2863	No	Female	69	Married	No	No	No	No	No	No	26.34	86	170	76	42.9	3.71	54	267	4.81	225	5.2	140
791	21.0659	Yes	Female	75	Married	No	No	No	No	No	No	29.67	68	114	70	44.5	7.21	67	334	4.46	217	4.84	131
792	31.2263	No	Female	61	Married	No	No	No	No	No	No	21.4	75	122	61	42.7	6.14	57	268	4.31	203	4.51	136
793	9.83369	No	Male	86	Married	No	No	No	No	Yes	No	22.1	88	120	73	44	8.45	83	267	4.39	202	8.37	145
794	41.5624	Yes	Male	73	Married	No	No	No	No	No	No	21.3	89	110	65	41.7	4.4	70	424	3.77	188	5.73	139
795	26.1697	No	Female	69	Married	No	No	No	No	No	No	25.2	84	147	71	46.3	6.34	59	386	4.24	194	6.26	134
796	27.3426	Yes	Male	70	Married	No	No	No	No	No	Yes	25.8	81	136	82	47.5	3.77	70	557	5.08	200	6.11	159
797	26.8598	No	Male	79	Married	No	No	No	No	No	No	26.8	77	149	77	44.6	6.66	84	447	5.08	202	5.96	166
798	19.9189	No	Female	60	Married	No	No	No	No	No	No	27.54	79	105	63	42.2	4.74	52	345	4.28	219	6.92	129
799	6.69726	No	Male	70	Married	Yes	No	No	No	No	No	24.8	73	137	79	41.6	12.88	241	322	3.9	168	5.5	125
800	14.4202	No	Female	61	Married	No	No	No	No	No	No	25.5	63	130	51	45.8	7.64	45	273	4.75	184	4.27	140
801	6.25212	No	Male	65	Married	Yes	No	No	No	No	No	25.3	83	121	75	43.4	4.35	70	302	4.96	283	6.15	142
802	33.6957	No	Male	61	Married	Yes	No	No	No	No	No	29.1	75	108	66	40.8	5.12	73	391	4.62	108	7.08	157
803	19.1526	No	Male	61	Married	No	No	No	No	No	No	22.5	70	133	84	42.1	4.38	54	322	5.7	215	6.65	166
804	2.06382	No	Female	60	Married	No	No	No	No	No	No	25.18	67	120	74	44	7.48	61	267	4.09	243	5.7	127
805	20.8697	No	Male	68	Married	Yes	Yes	No	No	No	No	25	60	141	95	42.9	7.79	113	467	4.5	206	6.23	139
806	10.3992	No	Female	77	Married	No	No	No	No	No	No	24.8	140	171	85	48.9	5.44	39	242	4.79	243	7.52	143
807	12.2004	No	Male	87	Married	Yes	No	No	No	No	No	20.1	86	170	77	43.2	5.95	91	351	4.51	242	7.26	135
808	17.9116	Yes	Male	83	Married	No	Yes	No	No	No	No	23.3	74	144	69	46.3	7.18	74	327	5.26	155	6.59	141
809	9.26063	No	Male	76	Married	No	No	No	No	No	No	27.3	84	129	58	45	6.73	68	365	4.37	325	5.42	133
810	17.4038	No	Male	74	Married	Yes	Yes	No	No	No	No	23.3	114	167	72	44.3	5.7	80	278	5.2	191	5.96	153
811	17.1628	No	Male	61	Married	No	No	No	No	No	No	20.4	84	99	77	46.6	5.17	103	269	5.18	220	6.18	156
812	7.80246	No	Male	78	Married	No	No	No	No	No	No	20.3	95	114	74	43.2	7.1	76	423	4.72	328	6.57	145
813	29.8238	Yes	Male	80	Married	Yes	No	No	No	No	No	27.4	72	151	73	47.6	6.49	94	391	3.96	212	7.12	120
814	52.0057	No	Female	73	Married	No	No	No	No	No	No	24.1	76	130	64	45.2	4.28	48	249	4.53	325	6.21	143
815	14.1538	Yes	Female	89	Married	No	No	No	No	No	No	29.6	79	107	79	39.8	8.65	88	442	4.62	146	10.7	142
816	52.9302	No	Female	69	Married	No	No	No	No	No	No	21.4	83	114	64	46	7.18	53	300	4.38	195	3.84	133
817	35.3562	No	Male	73	Married	No	No	No	No	No	No	25.6	77	126	75	44.5	3.91	74	357	5.57	202	7.07	165
818	22.7878	No	Male	71	Married	No	No	No	No	No	No	25.8	68	147	72	39.7	6.89	97	535	4.54	134	5.7	145
819	12.7315	No	Male	68	Married	No	No	No	No	No	No	22.6	85	117	65	40.1	3.82	70	315	4.67	232	5.17	138
820	7.6613	No	Female	72	Married	No	No	No	No	No	No	19.9	90	145	71	42.2	5.7	63	328	4.05	286	5.75	134
821	18.1987	No	Male	61	Married	Yes	No	No	No	No	No	30.2	81	143	87	46.1	6.97	78	421	5.09	205	4.71	150
822	1.09731	Yes	Male	70	Married	No	No	Yes	No	No	No	32	70	120	62	44.3	9.63	115	563	2.3	210	6.13	78
823	24.9489	No	Male	61	Married	Yes	Yes	No	No	No	No	33.1	66	123	70	46	4.77	65	515	4.72	226	7.41	150
824	19.9705	Yes	Female	71	Married	No	No	No	No	No	No	30.57	72	159	74	47	6.79	82	525	4.71	239	7.15	140
825	65.6379	No	Female	73	Married	No	No	No	No	No	No	25	74	147	66	48.4	5.83	59	309	4.51	154	8.32	138
826	3.48092	No	Male	77	Married	Yes	No	No	No	No	No	25.7	76	127	58	42.5	9.25	86	617	3.51	178	8.08	110
827	46.7132	Yes	Male	79	Married	No	No	No	No	No	No	23.7	64	154	79	46.7	3.86	76	422	4.73	339	7.56	149
828	7.64313	No	Female	71	Married	No	No	No	No	No	No	22	85	154	69	44.4	6.32	51	298	3.87	187	5	114
829	9.11432	No	Male	60	Married	Yes	No	No	No	No	No	24.2	83	140	87	45.7	4.62	83	512	5.43	262	8.13	165
830	11.8734	Yes	Male	71	Married	No	No	No	No	No	No	23.4	101	115	69	48.1	4.05	65	340	4.98	273	7.82	147
831	24.8227	No	Male	61	Married	No	No	No	No	No	No	25.6	61	135	93	44.3	4.81	66	368	4.72	223	5.81	152
832	21.2438	No	Male	73	Married	No	No	No	No	No	No	23.6	84	102	68	45.2	5.32	77	359	4.44	188	6.23	149
833	18.8668	No	Male	65	Married	Yes	No	No	No	No	No	28.9	78	142	87	45.2	5.99	66	304	4.49	247	5.43	149
834	8.74425	Yes	Female	76	Married	No	No	No	No	No	No	26.7	76	124	62	45	4.65	51	315	4.22	236	5.47	130
835	39.2345	Yes	Female	72	Married	No	No	No	No	No	No	26.2	74	144	73	42.4	5.73	61	437	4.04	348	4.48	119
836	13.8171	Yes	Female	74	Married	No	No	No	No	No	No	22.61	69	156	79	49.2	4.51	66	310	4.49	143	6.51	147
837	9.5474	Yes	Male	81	Married	No	No	No	No	No	No	24.9	61	134	87	44.1	5.13	65	282	4.86	112	5.02	153
838	10.7836	Yes	Female	84	Married	Yes	No	No	No	No	No	22.9	92	149	60	44.4	7.42	88	483	4.11	209	7.23	127
839	8.43826	No	Male	65	Married	Yes	No	No	No	No	No	27.2	60	147	68	44.2	5.97	69	393	4.62	282	6.69	155
840	31.2514	Yes	Male	72	Married	Yes	No	No	No	No	No	23.2	83	117	55	46.5	8.66	113	314	4.37	266	9.76	133
841	11.3035	No	Male	60	Married	Yes	No	No	No	No	No	21.3	80	109	83	46.8	6.98	104	380	5.14	166	6.06	151
842	24.5889	No	Female	60	Married	No	No	No	No	No	No	23.5	88	151	84	48	4.26	44	303	4.54	344	6.19	139
843	7.35949	No	Male	67	Married	Yes	Yes	Yes	No	No	No	25.4	71	116	64	47.4	2.96	58	293	5.07	160	6.93	148
844	31.9298	No	Male	66	Married	Yes	No	No	No	No	No	22.3	97	165	83	45.4	17.65	720	265	4.83	216	6.66	135
845	0.727561	Yes	Male	74	Married	Yes	No	Yes	No	No	No	21.9	67	137	81	45	5.01	93	536	4.43	154	6.09	144
846	12.7478	No	Male	74	Married	No	No	No	No	No	No	27.8	77	130	55	41.8	4.98	64	381	5.18	197	4.19	148
847	21.4567	No	Male	71	Married	Yes	No	No	No	No	No	26.7	63	141	69	46.5	6.86	101	451	4.8	175	10.08	153
848	42.7408	Yes	Male	64	Married	No	No	No	No	No	No	24.3	70	95	74	46.1	12.89	148	640	5.67	154	7.52	164
849	4.37741	No	Male	79	Married	Yes	Yes	Yes	No	No	No	29.3	67	149	71	43	8.39	70	219	4.09	188	10.27	131
850	8.09033	No	Male	72	Married	No	No	No	No	No	No	23.6	90	143	80	44.5	4.61	84	374	4.44	223	5.7	142
851	33.0204	No	Male	71	Married	Yes	No	No	No	No	No	31	75	130	105	48	7.85	87	519	4.64	146	4.96	146
852	17.1677	No	Male	67	Married	No	No	No	No	No	No	22.4	58	130	66	42.1	6.7	69	275	4.73	204	6.36	146
853	17.5986	No	Male	67	Married	No	No	No	No	No	No	21.6	73	141	78	45.2	4.23	75	310	4.42	143	5.02	144
854	29.7777	No	Male	86	Married	No	No	No	No	No	No	24.4	92	166	100	41.8	5.18	102	374	5.39	165	6.08	155
855	9.32	Yes	Male	69	Married	No	No	No	No	No	No	22.7	61	139	86	41.7	5.57	66	335	4.65	268	5.33	144
856	4.81018	Yes	Male	70	Married	No	No	No	No	No	No	23.4	51	136	77	46.8	4.47	80	287	4.71	150	6.32	148
857	32.6286	No	Male	68	Married	Yes	No	No	No	No	No	23.6	71	141	89	47.3	5.15	73	371	5.62	251	5.75	173
858	47.0218	No	Male	64	Married	No	No	No	No	No	No	23.2	72	132	88	44.4	5.1	64	296	5.46	215	5.39	162
859	9.02309	No	Male	69	Married	No	No	No	No	No	No	22.3	77	139	81	46.8	5.16	80	406	4.77	154	5.41	146
860	31.3608	No	Female	61	Married	No	No	No	No	No	No	21.3	86	115	68	46.2	8.27	69	447	4.79	233	8.47	144
861	21.5184	No	Male	64	Married	Yes	No	No	No	No	No	25.1	93	138	84	43.2	5.27	74	386	4.66	204	6	148
862	33.2332	No	Male	60	Married	Yes	No	No	No	No	No	22.9	114	135	82	48.8	6.26	69	296	5.43	333	6.99	159
863	10.5642	No	Male	60	Married	No	No	No	No	No	No	22.4	80	158	91	41.8	6.34	91	370	4.55	180	6.09	146
864	13.8304	No	Female	60	Married	No	No	No	No	No	No	20.7	91	130	78	42.2	6.76	76	384	4.3	155	5.55	131
865	18.983	No	Female	66	Married	No	No	No	No	No	No	32.8	78	143	84	42.2	3.76	31	202	5.06	189	4.12	152
866	4.6835	No	Female	69	Married	Yes	No	No	No	No	No	30.3	91	154	75	45.8	3.66	55	216	4.15	362	6.33	120
867	35.0645	Yes	Male	87	Married	Yes	No	No	No	No	No	27.2	82	165	83	44.6	6.11	60	352	5.06	215	5.37	137
868	22.1789	No	Male	77	Married	Yes	No	No	No	No	No	23.8	101	146	82	48.3	5	84	301	4.81	221	7.51	155
869	9.60928	No	Male	76	Married	No	Yes	No	No	No	No	22.4	69	144	70	42.4	8.34	93	338	4.83	228	8.88	149
870	20.4578	No	Male	64	Married	No	No	No	No	No	No	30	64	111	64	42.1	7.01	77	448	4.29	105	5.26	144
871	60.3991	Yes	Male	66	Married	Yes	No	No	No	No	No	25.9	73	145	75	43.3	5.15	57	359	4.99	220	7.41	158
872	10.6178	No	Male	82	Married	No	No	No	No	No	No	23.5	82	110	70	41.8	4.34	79	455	4.13	166	7.02	141
873	8.61021	Yes	Male	72	Married	No	No	No	No	No	No	20.2	70	141	73	42.3	4.87	59	325	4.02	197	4.35	132
874	75.5808	No	Female	69	Married	No	No	No	No	No	No	24.1	78	127	73	46.1	6.53	50	319	4.16	206	4.78	132
875	2.85478	No	Female	61	Married	No	No	No	No	No	No	17.26	75	122	69	48.7	3.89	51	252	4.7	178	5.72	144
876	2.73436	Yes	Male	76	Married	Yes	No	No	No	No	No	24.7	83	129	89	43.3	6.9	89	329	4.94	180	6.26	150
877	16.6772	No	Female	79	Married	No	No	No	No	No	No	22.42	79	153	80	45.7	4.22	69	338	3.71	187	4.64	112
878	13.8928	No	Male	70	Married	No	No	No	No	No	No	27.5	70	153	92	43.9	5.5	64	538	4.89	320	6.23	145
879	21.1736	No	Male	74	Married	No	No	No	No	No	No	25.3	85	127	74	47.3	7.66	100	394	4.61	208	7.45	153
880	8.56318	Yes	Female	75	Married	No	No	No	No	No	No	20.68	67	144	78	47.5	3.31	39	306	4.08	171	5.17	131
881	16.3956	No	Male	61	Married	No	No	No	No	No	No	26.1	81	143	95	47.4	3.93	76	366	4.93	241	5.83	157
882	10.5377	No	Male	66	Married	Yes	No	No	No	No	No	24.6	70	135	90	42.6	5.54	81	305	4.85	161	4.35	142
883	10.6147	Yes	Male	81	Married	No	No	No	No	No	No	18.3	111	140	77	45.3	6.01	67	326	4.44	131	5.83	138
884	5.64125	No	Male	68	Married	No	No	No	No	No	No	25.4	65	109	74	44.9	4.24	60	303	4.79	150	4.44	148
885	16.0566	No	Male	65	Married	No	No	No	No	No	No	23.4	73	143	88	45.9	3.24	69	382	5.01	168	5.31	158
886	29.8882	No	Male	64	Married	Yes	No	No	No	No	No	24.5	83	134	81	47.4	4.1	81	300	5.29	229	7.28	165
887	11.1591	Yes	Male	71	Married	No	No	No	No	No	No	22.8	100	112	77	43.6	5.98	71	397	5.02	226	4.93	163
888	35.3375	No	Male	69	Married	No	No	No	No	No	No	20.5	91	146	80	49.6	4.87	75	337	4.59	189	4.6	145
889	29.8856	Yes	Male	77	Married	Yes	No	No	No	No	No	23.5	86	155	74	46.9	7.94	107	371	4.48	213	6.98	145
890	12.5143	Yes	Male	75	Married	Yes	No	Yes	No	No	No	25	84	149	99	46.4	7	64	344	4.6	203	7.99	151
891	45.8169	No	Male	69	Married	Yes	No	No	No	No	No	21.8	60	145	64	44.1	7.16	77	383	4.44	275	6.13	139
892	18.9982	Yes	Female	74	Married	No	No	No	No	No	No	26.1	94	156	80	44.2	5.53	56	343	3.92	239	4.69	132
893	15.3161	No	Male	65	Married	No	No	No	No	No	No	27.3	69	131	85	44.4	6.12	65	278	5.22	211	5.61	159
894	18.3664	No	Male	65	Married	Yes	Yes	No	No	No	No	27.8	71	137	79	46.9	4.83	65	363	5.13	130	4.83	149
895	32.7305	No	Male	68	Married	No	No	No	No	No	No	26.8	79	132	70	44	7.15	88	340	5.6	189	7.48	164
896	21.4633	No	Male	75	Married	Yes	Yes	No	No	Yes	No	25.5	93	161	83	51.1	7.2	82	426	4.55	140	7.43	155
897	11.9617	No	Male	82	Married	No	No	No	No	No	No	22.2	86	146	72	44.4	6.05	75	362	4.91	153	6.32	156
898	16.6774	No	Male	87	Married	Yes	No	Yes	No	No	No	24.3	60	124	53	39	7.86	115	529	3.05	217	4.66	86
899	51.4139	No	Male	62	Married	Yes	No	No	No	No	No	23.7	92	122	82	44	6.08	88	465	5.52	132	3.44	174
900	6.29141	No	Male	85	Married	No	No	No	No	No	No	28.2	53	162	78	47.3	7.3	96	570	4.41	162	5.02	148
901	27.7166	No	Male	75	Married	Yes	No	No	No	No	No	24.8	80	179	102	45.7	6.61	107	441	5.01	174	6.33	157
902	18.7007	No	Male	61	Married	Yes	No	No	No	No	No	24	82	135	86	47	4.73	75	372	5.03	227	5.96	156
903	9.13072	No	Male	61	Married	No	No	No	No	No	No	23.9	82	119	74	45.6	6.38	78	317	4.93	177	5.44	151
904	21.9809	No	Female	60	Married	No	No	No	No	No	No	22.37	91	113	71	45.4	3.81	52	301	4.3	230	6.9	124
905	8.97767	Yes	Male	90	Married	Yes	Yes	No	No	No	Yes	21.8	73	142	66	43.5	8.49	125	118	5.57	184	8.68	169
906	23.6932	No	Male	64	Married	No	No	No	No	No	No	23.9	86	110	84	45.1	5.17	73	434	5.08	237	5.78	160
907	12.0691	Yes	Female	74	Married	No	No	No	No	No	No	22.8	77	129	66	40.9	7.53	66	306	4.43	173	7.2	134
908	22.29	No	Female	60	Married	No	No	No	No	No	No	21.7	71	143	99	45.6	7.12	55	310	3.75	186	5.62	119
909	6.58148	No	Male	68	Married	No	No	No	No	No	No	20.3	84	111	79	45.7	7.77	95	410	4.72	255	5.94	150
910	42.6038	Yes	Male	78	Married	No	No	No	No	No	No	21.1	77	146	68	46	5.86	63	250	5.15	240	6.03	157
911	30.8239	No	Female	61	Married	No	No	No	No	No	No	28	85	136	71	44.7	6.59	56	436	4.76	167	5.42	137
912	26.4557	No	Female	71	Married	No	No	No	No	No	No	26.7	67	129	73	42.8	4.33	56	361	4.87	202	4.21	138
913	17.1204	No	Male	77	Married	No	No	No	No	No	No	26.2	80	157	78	42.9	5.38	85	299	4.78	123	7.22	156
914	39.8812	No	Male	66	Married	No	No	No	No	No	No	25	95	101	76	45.7	4.84	77	500	5.02	226	6.56	155
915	43.0338	No	Male	66	Married	Yes	No	No	No	No	No	30	68	135	93	44.1	6.21	80	479	4.84	224	6.04	159
916	8.39447	No	Male	83	Married	Yes	Yes	Yes	No	No	No	32.9	62	137	61	47.3	7.26	111	388	5.29	181	6.18	158
917	22.1327	No	Male	67	Married	Yes	No	No	No	No	No	25.5	75	141	81	46.4	6.68	96	444	5.2	140	6.26	164
918	39.1548	No	Male	65	Married	No	No	No	No	No	No	22.9	86	98	56	43	4.75	73	426	4.87	178	4.18	150
919	13.3082	No	Male	62	Married	No	No	No	No	No	No	24.4	86	141	85	46.5	5.57	73	342	5.2	253	9.02	158
920	12.2884	No	Female	60	Married	No	No	No	No	No	No	25.5	80	152	87	47.4	5.07	63	379	4.3	209	5.88	127
921	7.00485	No	Male	60	Married	Yes	No	No	No	No	No	23.3	62	126	84	46.3	3.74	75	504	4.45	323	5.6	151
922	5.7984	Yes	Male	83	Married	Yes	No	No	No	No	No	21	78	136	63	46.5	3.85	54	273	4.78	260	7.14	150
923	6.78404	Yes	Male	72	Married	Yes	No	No	No	No	No	21.3	103	159	84	48.3	3.71	65	277	5.01	241	6.65	161
924	119.994	No	Male	93	Married	No	No	No	No	No	No	30.2	93	156	67	43.4	4.82	87	320	4.97	298	8.93	145
925	19.1142	No	Male	82	Married	Yes	Yes	No	No	No	No	27.4	88	138	73	44.4	4.18	61	251	4.52	251	6.48	141
926	14.0207	Yes	Female	82	Married	No	No	No	No	No	No	21.3	77	127	78	46.3	5.06	56	275	4.26	182	5.98	121
927	5.62178	Yes	Male	89	Married	Yes	No	No	No	No	No	25.4	80	154	80	41.1	7.54	109	467	4.43	195	6.34	130
928	10.6902	No	Male	67	Married	No	No	No	No	No	No	28.2	79	165	81	42.9	5.48	60	407	4.85	210	4.79	156
929	6.96227	No	Male	69	Married	Yes	No	No	No	No	No	24	66	148	76	45.7	5.01	87	368	4.7	230	5.82	152
930	9.08239	Yes	Female	85	Married	No	No	No	No	No	No	21.5	87	156	83	42.1	7.29	76	283	4.18	139	5.33	131
931	5.30937	No	Male	74	Married	No	No	No	No	No	No	24.6	85	114	61	44	5.67	62	409	5.15	184	7	158
932	17.6382	Yes	Male	69	Married	No	No	No	No	No	No	27.1	75	130	75	44.3	5.56	78	416	4.69	143	8.66	150
933	37.1568	Yes	Male	87	Married	Yes	No	No	No	No	No	24.3	88	110	56	43	7.04	80	427	4.1	182	6.88	137
934	4.40534	No	Female	61	Married	No	No	No	No	No	No	18.1	82	133	60	42	7.19	55	328	3.84	162	3.8	120
935	5.47156	Yes	Female	64	Married	No	No	No	No	No	No	21.4	94	149	84	45.8	6.02	51	193	4.21	201	5.8	125
936	51.3918	No	Male	65	Married	Yes	No	No	No	No	No	23.5	84	134	79	47.4	3.13	53	292	5.21	246	6.31	169
937	4.88188	No	Male	66	Married	Yes	No	No	No	No	No	20.9	76	139	93	45.9	5.89	83	341	4.68	195	7.01	155
938	4.472	Yes	Male	70	Married	Yes	No	No	No	No	No	28.5	72	154	85	45.3	4.95	78	280	4.81	261	7.38	154
939	10.5459	No	Male	60	Married	No	No	No	No	No	No	23.8	87	96	69	42.1	4.94	77	263	4.38	282	3.85	139
940	23.338	No	Male	62	Married	No	No	No	No	No	No	27.7	71	140	92	46	6.06	87	415	5.04	149	5.51	151
941	76.2303	No	Male	60	Married	Yes	No	No	No	No	No	26.6	70	118	74	44.7	6.38	94	451	4.65	156	6.93	153
942	45.9636	No	Male	70	Married	No	No	No	No	No	No	21.8	99	143	66	44.2	5.36	63	321	5.66	198	5.49	172
943	9.09536	No	Male	88	Married	No	No	No	No	No	No	26.8	74	149	66	43.5	6.09	70	352	3.98	244	5.84	136
944	20.1608	No	Male	60	Married	Yes	No	No	No	No	No	25.5	60	149	88	46	4.6	83	510	4.89	207	4.85	151
945	40.1576	No	Male	60	Married	No	Yes	No	No	No	No	26.8	64	138	88	46.5	5.76	68	231	4.92	239	7.54	145
946	27.46	No	Male	68	Married	Yes	No	No	No	No	No	28.1	65	137	93	43.2	5.66	100	512	5.02	218	6.11	147
947	72.2143	No	Male	70	Married	No	No	No	No	No	No	24.7	74	124	61	41.6	7.28	70	313	4.44	132	4.54	142
948	7.7599	No	Female	66	Married	No	No	No	No	No	No	21.3	90	166	101	45.1	6.88	58	253	4.52	215	7.14	145
949	22.4984	No	Male	67	Married	Yes	No	No	No	No	No	22.6	63	131	67	44.7	6.7	62	409	4.63	225	4.83	152
950	12.7415	No	Female	67	Married	No	No	No	No	No	No	22.28	85	111	68	46.4	4.25	57	299	4.58	320	6.03	137
951	11.8909	Yes	Female	60	Married	No	No	No	No	No	No	21.3	83	110	62	42.7	6.75	58	267	4.44	197	4.2	135
952	176.503	No	Male	61	Married	No	No	No	No	No	No	22.9	60	129	86	45.2	4.89	79	384	5.14	224	7.25	152
953	23.1817	No	Male	61	Married	No	No	No	No	No	No	22.2	84	172	95	42.8	6.32	71	288	4.95	215	5.24	149
954	8.81628	Yes	Male	71	Married	No	No	No	No	No	No	25.2	102	117	76	46.3	3.53	57	350	4.71	257	6.76	146
955	4.8104	No	Female	68	Married	No	Yes	No	No	No	No	25.7	62	120	62	46.1	9.01	80	333	5.03	141	4.14	151
956	25.6963	No	Male	61	Married	No	No	No	No	No	No	26	61	141	71	47	3.36	58	421	5.01	234	6.09	152
957	5.73669	Yes	Female	70	Married	Yes	No	No	No	No	No	36.8	72	172	86	39.5	5.8	66	318	4.12	239	5.68	128
958	9.1167	No	Female	66	Married	No	No	No	No	No	No	20.11	77	140	71	44	5.43	52	203	4.42	225	4.2	130
959	18.3542	No	Male	73	Married	No	No	No	No	No	No	19.5	94	146	72	45.2	6.06	56	322	4.83	253	7.75	151
960	36.1362	No	Female	64	Married	No	No	No	No	No	No	28.3	92	160	92	44	3.62	50	324	4.24	285	5.23	132
961	15.2884	No	Male	61	Married	Yes	No	No	No	No	No	22	101	148	90	43.1	7.26	99	335	4.53	191	5.5	146
962	8.54792	Yes	Female	71	Married	No	No	No	No	No	No	21.7	68	131	64	41.9	5.38	62	348	3.84	182	4.55	122
963	4.25687	No	Male	65	Married	No	No	No	No	No	No	27.6	71	117	74	45	7.02	74	346	5.08	177	6.41	152
964	8.04803	Yes	Male	70	Married	No	No	No	No	No	No	29.3	62	106	50	41	7.39	65	292	4.31	179	6.17	139
965	19.2406	No	Male	62	Married	Yes	No	No	No	No	No	23.3	92	146	79	44.7	7.05	74	312	5.42	177	3.52	163
966	15.5767	Yes	Female	70	Married	No	Yes	No	No	No	No	30.1	87	133	65	43.5	7.83	41	407	4.35	316	7.01	136
967	9.28957	No	Male	81	Married	Yes	No	No	No	No	No	23.9	64	155	74	43.6	6.15	92	547	4.75	204	9.74	145
968	10.6428	Yes	Female	69	Married	No	No	No	No	No	No	24.8	71	141	79	44.1	4.21	64	325	4.46	194	6.07	130
969	20.415	Yes	Male	86	Married	Yes	No	No	No	No	No	23.3	72	131	56	46.1	5.48	52	351	4.12	162	5.15	125
970	31.5937	No	Male	67	Married	No	No	No	No	No	No	25.3	95	156	87	42.4	6.55	63	330	5.12	259	7.62	160
971	60.6815	No	Male	66	Married	No	No	No	No	No	No	26.6	97	175	93	43.4	6	72	466	4.74	288	5.59	138
972	12.8884	No	Female	72	Married	Yes	No	No	No	No	No	26	87	109	69	47.8	6.08	70	284	4.62	365	5.57	135
973	29.2987	No	Female	82	Married	No	No	No	No	No	No	22.4	91	140	81	42	3.48	69	293	4.29	201	6.23	137
974	4.60768	No	Male	72	Married	Yes	No	No	No	No	No	22	81	126	85	45.4	6.75	83	256	4.7	119	4.84	139
975	45.8712	No	Male	68	Married	No	No	No	No	No	No	24.4	80	156	96	45	5.09	79	231	4.66	224	6.44	142
976	7.06017	No	Male	66	Married	Yes	No	No	No	No	No	24.2	69	124	87	40.4	4.73	67	459	4.78	248	4.72	150
977	16.6526	No	Female	60	Married	No	No	No	No	No	No	20.3	88	139	78	44.9	3.7	39	239	4.42	249	6.96	131
978	23.7861	No	Male	64	Married	No	No	No	No	No	No	25.9	88	165	80	49.4	5.07	95	362	4.55	179	5.81	143
979	2.59063	No	Male	62	Married	Yes	No	No	No	No	No	27.8	87	141	87	44.5	4.86	71	260	4.86	183	6.1	144
980	9.99226	No	Male	62	Married	No	No	No	No	No	No	25.6	62	137	73	45.9	6.81	100	349	5	159	7	152
981	7.73432	No	Male	63	Married	No	Yes	No	No	No	No	27.5	71	130	73	46.7	4.95	72	287	4.93	209	5.91	157
982	2.69646	Yes	Male	66	Married	No	No	No	No	No	No	24.7	58	120	79	46	9.33	64	321	4.27	189	4.75	141
983	16.8974	No	Female	68	Married	No	No	No	No	No	No	22.9	91	117	66	45.3	6.2	65	353	4.57	323	5.95	131
984	44.6688	No	Male	60	Married	No	No	No	No	No	No	26.8	66	138	89	44.9	6.65	78	408	4.87	183	6.7	154
985	24.146	No	Male	60	Married	No	No	No	No	No	No	24.5	80	162	90	42	10.36	84	240	4.09	183	5.7	122
986	24.2647	Yes	Male	62	Married	No	No	No	No	No	No	26.1	76	124	72	43.3	5.99	63	324	4.5	153	6.4	142
987	57.4246	Yes	Female	70	Married	Yes	No	No	No	No	No	27	107	139	79	45.6	8.15	66	439	4.4	187	7.34	128
988	31.7309	Yes	Female	72	Married	No	No	No	No	No	No	22.7	68	162	77	46.3	5.29	64	285	4.73	225	5.23	140
989	24.4114	No	Female	62	Married	No	No	No	No	No	No	20	74	124	74	47.1	6.54	48	273	4.49	304	7.18	133
990	14.3675	No	Female	63	Married	No	No	No	No	No	No	23.87	99	141	90	45.2	5.57	42	205	4.65	223	5	133
991	29.4987	No	Female	61	Married	No	No	No	No	No	No	25.54	90	127	78	45.7	6.67	53	296	4.96	219	5.64	136
992	25.8251	No	Male	65	Married	Yes	No	No	No	No	No	26.5	68	147	71	47.1	7.23	53	390	4.36	240	8.06	146
993	58.4058	No	Female	62	Married	No	No	No	No	No	No	25.1	98	120	74	47.4	5.26	48	317	4.68	269	5.69	139
994	41.5069	No	Female	60	Married	No	No	No	No	No	No	28.34	86	143	85	46.9	4.24	61	338	5.1	249	7.88	147
995	14.8133	Yes	Female	66	Married	No	No	No	No	No	No	22.05	80	141	65	46.4	6.4	54	281	4.47	301	5.72	138
996	89.1654	No	Male	66	Married	Yes	No	No	No	No	No	25.6	114	158	86	49.3	5.85	81	331	5.22	249	7.43	161
997	38.3737	No	Female	60	Married	No	No	No	No	No	No	26.6	100	132	98	46	4.16	55	359	4.91	218	6.74	151
998	13.3561	No	Female	60	Married	No	No	No	No	No	No	26	84	144	84	45.7	5.56	53	191	4.69	193	4.72	147
999	29.6602	No	Male	62	Married	No	No	No	No	No	No	25.5	64	128	81	44.9	6.49	93	460	4.85	295	5.09	147
1000	58.2011	No	Female	60	Married	No	No	No	No	No	No	24.13	84	154	82	48.7	5.07	57	376	4.21	324	7.05	130
1001	21.2745	No	Male	66	Married	No	Yes	No	No	No	No	20.5	90	118	62	46.9	5.05	77	344	4.66	312	7.44	138
1002	12.6398	Yes	Female	75	Married	No	No	No	No	No	No	25.3	108	140	76	42.8	5.67	82	309	4.09	157	4.39	131
1003	4.29804	No	Male	63	Married	No	No	No	No	No	No	23.6	72	126	64	45.4	5.27	65	277	4.66	151	4.18	151
1004	11.4532	Yes	Male	60	Married	Yes	No	No	No	No	No	28.2	86	146	93	46.9	5.46	78	493	5.08	153	8.38	159
1005	15.0243	Yes	Female	73	Married	No	No	No	No	No	No	27.8	74	107	64	42.3	6.57	55	298	4.15	202	6.71	124
1006	35.2822	Yes	Female	64	Married	No	No	No	No	No	No	27.9	89	118	70	46.2	7.75	60	317	5.17	282	5.43	159
1007	25.2699	No	Female	62	Married	No	No	No	No	No	No	19.8	101	145	82	44.5	3.79	62	222	4.68	181	6.31	150
1008	14.6503	No	Female	63	Married	No	No	No	No	No	No	20.69	67	98	60	47.2	6.18	63	343	3.89	201	3.95	129
1009	11.6613	No	Female	60	Married	No	No	No	No	No	No	20.7	79	102	66	44.8	4.16	58	284	4.82	228	6.12	145
1010	25.7841	No	Female	64	Married	No	No	No	No	No	No	22.6	85	146	79	48.6	4.84	57	309	4.44	219	6.75	135
1011	6.27733	No	Female	61	Married	No	No	No	No	No	No	20.8	76	116	70	43.9	7.34	67	299	4.98	206	5.22	148
1012	4.25671	No	Male	60	Married	No	No	Yes	No	No	No	22.5	60	104	61	44.2	3.65	64	362	4.87	183	3.33	158
1013	31.3292	No	Female	66	Married	No	No	No	No	No	No	22.6	116	152	89	44.7	5.2	62	482	4.42	249	5.24	139
1014	2.76789	Yes	Male	74	Married	No	No	No	No	No	No	18.2	97	139	78	36.8	4.13	44	182	3.79	405	7.6	101
1015	11.8865	No	Male	80	Married	No	No	No	No	No	No	26.4	72	116	75	42.1	7.83	98	471	4.15	205	6.36	119
1016	18.7086	Yes	Female	90	Married	No	No	No	No	No	No	19.3	72	127	69	39.6	8.13	54	251	3.89	206	5.19	120
1017	17.4044	Yes	Female	72	Married	No	No	No	No	No	No	20.7	58	127	54	46.1	5.08	54	196	4.09	172	6.45	125
1018	6.35716	No	Male	75	Married	Yes	Yes	No	No	No	No	21.4	67	115	58	46.6	6.77	80	289	4.73	229	5.56	145
1019	34.5249	No	Female	73	Married	No	No	No	No	No	No	21.4	81	156	75	46	6.57	81	389	4.44	290	7.65	126
1020	14.1106	No	Male	60	Married	No	No	No	No	No	No	23.2	79	132	85	47.8	4.7	60	390	4.8	183	7.01	149
1021	10.0909	Yes	Female	60	Married	No	No	No	No	No	No	27.8	60	116	74	44	5.05	62	260	4.24	180	4.69	135
1022	5.72395	No	Female	61	Married	No	No	No	No	No	No	25.1	68	164	88	42.3	6.98	70	383	3.72	178	5.13	108
1023	7.9632	No	Female	61	Married	No	No	No	No	No	No	23.4	93	131	69	44.6	5.38	48	235	4.61	176	5.01	140
1024	14.4891	No	Male	65	Married	No	Yes	No	No	No	No	21.4	97	127	76	44.2	6.1	68	259	4.9	251	9.77	150
1025	33.9898	No	Male	60	Married	Yes	No	No	No	No	No	27.2	90	106	76	46.7	6.52	110	614	5.18	133	6.97	165
1026	15.5512	No	Male	62	Married	No	No	No	No	No	No	23.9	66	133	74	41.8	6.89	91	467	4.58	145	3.89	145
1027	58.7565	No	Male	62	Married	Yes	Yes	No	No	No	No	31.1	88	164	81	46.2	6.07	80	334	4.26	181	7.17	132
1028	38.5229	No	Male	70	Married	No	Yes	No	No	No	No	22.7	77	152	69	46.4	5.93	70	357	4.6	221	5.82	145
1029	18.413	No	Female	67	Married	No	No	No	No	No	No	20.4	73	130	71	42.6	6.05	58	227	3.85	206	3.13	122
1030	59.5809	Yes	Female	68	Married	No	No	No	No	No	No	21.18	87	115	85	46.8	4.52	59	285	4.93	303	5.23	148
1031	52.0646	No	Female	61	Married	No	No	No	No	No	No	27.78	69	153	99	45.2	4.03	69	379	4.8	215	6.59	144
1032	34.5266	No	Male	64	Married	No	No	No	No	No	No	25.5	71	104	68	43.5	3.86	81	393	5.18	187	4.88	157
1033	6.77586	Yes	Male	70	Married	Yes	Yes	No	No	No	No	27.6	102	178	99	48.2	6.31	49	237	5.49	146	9.66	165
1034	15.8441	No	Male	71	Married	No	No	No	No	No	No	27.6	80	113	71	41.9	5.45	94	391	4.56	180	4.8	143
1035	19.7681	Yes	Male	70	Married	Yes	No	No	No	No	No	24	71	157	82	45.7	4.85	70	331	4.69	247	7.84	148
1036	12.6435	No	Male	70	Married	No	No	No	No	No	No	23.6	95	121	77	42.6	5.15	85	576	5.27	208	5.61	159
1037	20.6444	No	Male	63	Married	Yes	No	No	No	No	No	23.2	101	123	75	47.2	10.41	117	462	5.06	307	7.08	151
1038	23.3053	Yes	Male	72	Married	Yes	No	No	No	No	No	26.3	63	154	62	48.5	6.63	92	419	4.86	218	7.27	152
1039	7.14559	No	Male	71	Married	No	No	No	No	No	No	25.4	54	119	81	42.8	5.8	64	453	5.08	154	5.59	156
1040	11.9206	No	Female	62	Married	No	No	No	No	No	No	20.02	73	119	78	40.7	5.49	57	226	4.06	268	5.71	125
1041	30.5915	No	Female	64	Married	No	No	No	No	No	No	21.3	68	116	55	44.2	8.09	56	260	4.19	172	6.93	134
1042	14.2154	No	Female	62	Married	No	No	No	No	No	No	30.27	79	139	88	43.4	6.33	57	310	4.58	192	5.37	140
1043	19.773	No	Female	61	Married	No	No	No	No	No	No	21.1	77	110	78	42.3	5.49	45	213	5.08	285	6.64	107
1044	6.42298	No	Female	62	Married	No	No	No	No	No	No	26.8	74	109	69	44.7	4.63	48	262	4.59	254	4.88	140
1045	2.85995	No	Female	61	Unmarried	No	No	No	No	No	No	22.8	73	137	85	44.4	5.56	50	268	4.2	206	6.24	131
1046	14.8524	Yes	Female	67	Married	No	No	No	No	No	No	26.5	78	138	82	44.1	6.03	71	310	4.57	151	4.97	136
1047	6.9589	No	Male	63	Married	No	No	No	No	No	No	25.5	90	137	89	46.1	4.68	63	468	4.21	137	4.03	146
1048	14.8378	No	Male	64	Married	No	No	No	No	No	No	21.5	69	127	81	43.1	6.95	55	268	4.1	227	5.78	131
1049	14.9958	No	Male	69	Married	No	No	No	No	No	No	25.5	95	158	85	43.4	5.59	83	488	4.68	238	5.56	113
1050	21.9798	No	Male	65	Married	No	No	No	No	No	No	18.7	85	113	74	45.9	4.19	73	416	4.28	214	6.41	139
1051	6.62698	No	Male	69	Married	No	No	No	No	No	No	25.2	64	145	80	42.9	4.82	67	269	4.24	116	5.22	134
1052	2.29609	No	Male	68	Married	No	No	No	No	No	No	22.2	74	127	80	43.4	6.5	80	492	4.59	143	4.91	135
1053	19.9141	Yes	Female	66	Married	No	No	No	No	No	No	26.1	84	113	77	44.3	5.63	31	248	5.11	206	5.05	155
1054	30.1427	Yes	Male	74	Married	No	No	No	No	No	No	22.8	55	136	71	42.1	5.13	80	410	5.27	145	6.27	154
1055	14.7157	No	Male	77	Married	Yes	No	No	No	No	No	27.3	79	156	78	45.6	5.87	77	261	4.93	144	7.55	142
1056	39.259	No	Male	78	Married	No	No	No	No	No	No	23.9	80	160	76	44.1	4.58	78	442	5.24	96	6.75	165
1057	28.492	Yes	Female	71	Married	No	No	No	No	No	No	26.36	86	123	68	42.4	5.54	61	343	4.24	231	6.36	133
1058	33.8139	Yes	Female	69	Married	No	No	No	No	No	No	25.4	68	148	84	43.1	6.54	56	271	4.83	221	6.11	146
1059	19.3442	Yes	Female	66	Married	No	No	No	No	No	No	20.23	75	156	92	45.4	7.94	46	269	4.21	153	4.69	132
1060	34.8556	Yes	Female	66	Married	No	No	No	No	No	No	21.23	80	141	73	47.6	5.37	47	230	4.65	220	5.53	131
1061	21.5121	No	Female	71	Married	No	No	No	No	No	No	30.6	70	94	58	44.2	8.6	70	413	3.62	157	7.32	116
1062	58.0094	Yes	Female	73	Married	No	No	No	No	No	No	23.2	87	130	78	44.9	5.08	61	286	4.28	265	7.47	133
1063	4.84859	No	Female	65	Married	No	No	No	No	No	No	22.67	82	151	85	43.1	5.13	92	296	3.98	194	4.44	123
1064	32.8488	No	Female	65	Married	No	No	No	No	No	No	26	97	140	81	46.9	5.08	55	326	4.42	178	5.61	131
1065	6.52404	No	Female	69	Married	No	No	No	No	No	No	22.97	62	129	76	45.3	6.55	50	283	4.45	214	4.7	133
1066	15.7288	No	Male	74	Married	Yes	Yes	No	No	No	No	28.3	64	158	67	44.1	14	117	384	3.52	172	5.52	106
1067	53.7058	No	Female	64	Married	No	No	No	No	No	No	22.3	75	105	74	44.2	4.21	58	312	4.68	211	6.5	140
1068	87.9405	No	Male	72	Married	Yes	No	No	No	No	No	27.9	83	138	86	44.7	7.81	128	509	4.58	212	7.7	135
1069	43.731	No	Male	79	Married	No	No	No	No	No	No	23.2	59	140	78	41.6	6.27	75	480	4.93	252	8.03	148
1070	30.9142	No	Male	60	Married	No	No	No	No	No	No	23.8	67	122	72	42.7	6.03	75	384	4.94	227	6.73	154
1071	17.0489	No	Female	71	Married	No	No	No	No	No	No	32.89	75	122	75	45.9	7.08	49	351	4.28	187	6.23	132
1072	3.53908	Yes	Male	69	Married	Yes	No	No	No	No	No	25.7	77	161	99	41.5	4.26	55	277	4.97	199	6.4	147
1073	14.9493	Yes	Female	72	Married	No	No	No	No	No	No	22.9	71	149	71	44	5.94	74	413	4.38	267	5.83	133
1074	19.9353	Yes	Male	68	Married	No	No	Yes	No	No	No	25.6	78	113	72	42	9.64	73	385	4.5	140	4.52	144
1075	9.20323	No	Male	66	Married	Yes	No	No	No	No	No	23.6	62	117	68	41.5	4.61	69	302	4.89	200	4.81	154
1076	16.4565	No	Male	65	Married	Yes	No	No	No	No	No	22.3	64	92	65	41.7	6.23	82	488	4.08	282	4.8	125
1077	9.95042	No	Male	68	Married	No	No	No	No	No	No	20	57	122	55	40.1	7.48	84	394	4.24	229	5.22	127
1078	9.01221	No	Male	62	Married	No	No	No	No	No	No	25.7	66	127	77	40.3	6.22	85	437	3.88	200	7.04	133
1079	21.757	No	Male	60	Married	Yes	No	No	No	No	No	24.1	70	111	53	43.9	4.23	73	471	4.68	273	7.46	150
1080	16.9895	No	Male	73	Married	Yes	No	No	No	No	No	23.9	69	144	69	45.8	7.62	75	345	5.23	174	6.58	162
1081	11.7455	Yes	Male	73	Married	No	No	No	No	No	No	23.4	83	139	85	41.2	5.14	71	201	4.77	213	4.73	153
1082	21.2685	No	Male	75	Married	Yes	No	No	No	No	No	26.4	78	132	74	40.3	7.18	79	342	4.11	145	6.02	130
1083	5.85195	No	Female	77	Married	No	No	No	No	No	No	24.28	84	119	58	45.3	6.94	75	246	4.32	156	5.7	132
1084	12.3626	No	Male	74	Married	Yes	No	No	No	No	No	28.8	69	156	84	43.9	4.95	60	246	4.88	234	5.07	151
1085	28.4064	No	Female	68	Married	No	No	No	No	No	No	22.7	103	117	82	45.9	5.24	53	346	4.44	240	7.48	137
1086	45.0455	Yes	Male	75	Married	No	No	No	No	No	No	20.9	94	97	60	44.3	7.44	107	514	4.26	195	4.27	134
1087	8.2789	No	Male	70	Married	No	Yes	No	No	No	No	21	82	104	52	40.3	4.83	58	274	4.41	137	4.88	135
1088	5.26571	No	Female	71	Married	No	No	No	No	No	No	21.3	83	126	68	41.1	5	54	246	4.31	251	5.53	129
1089	42.8885	No	Female	71	Married	No	No	No	No	No	No	24.2	70	116	71	45.1	5.7	53	370	4.68	247	5.64	139
1090	7.03	No	Male	62	Married	No	No	No	No	No	No	25	89	101	63	38.6	6.98	88	269	3.52	450	10.82	110
1091	27.4657	No	Female	70	Married	No	No	No	No	No	No	29.47	82	134	71	41.8	6.69	82	471	4	156	5.3	124
1092	15.7113	No	Male	74	Married	Yes	No	No	No	No	No	28.7	69	173	91	41.6	4.56	70	291	5.07	178	5.5	140
1093	12.9305	No	Female	61	Married	No	No	No	No	No	No	20.2	82	116	76	41.9	8.23	92	407	4.44	271	7.67	120
1094	7.20762	Yes	Male	69	Married	No	No	No	No	No	No	21.8	75	110	70	40.7	7.49	57	346	4.19	179	5.46	133
1095	13.8159	No	Male	62	Married	No	No	No	No	No	No	20.1	106	134	83	44.7	5.98	73	432	4.26	251	8.58	144
1096	8.69394	No	Female	66	Married	No	No	No	No	No	No	19.6	74	118	66	42.8	7.52	60	219	3.91	207	4.09	116
1097	21.1681	No	Female	83	Married	No	No	No	No	No	No	24.9	77	176	80	44.7	6.39	68	352	4.02	267	4.08	123
1098	38.1135	Yes	Male	82	Married	No	No	No	No	No	No	28.3	83	120	62	40.5	7.02	73	393	4.56	192	5.27	138
1099	12.2101	Yes	Male	72	Married	Yes	No	No	No	No	No	28.3	83	161	75	42.4	6.02	57	346	4.8	164	5.83	153
1100	5.54071	Yes	Male	70	Married	No	No	No	No	No	No	25.6	73	153	82	44.5	4.75	65	542	3.91	104	5.32	147
1101	6.48041	No	Female	60	Married	No	No	No	No	No	No	25.2	85	140	70	44.4	5.24	57	310	4.59	208	4.2	132
1102	1.78426	Yes	Female	82	Married	No	No	No	No	No	No	19.8	68	141	71	45.3	5.8	57	406	4.34	142	3.93	134
1103	10.7995	Yes	Female	76	Married	No	No	No	No	No	No	20.7	73	140	71	43.1	4.39	57	277	4.16	222	4.86	129
1104	49.2496	No	Female	72	Married	No	No	No	No	No	No	24.1	78	132	81	47.3	6.38	54	358	4.52	134	3.42	141
1105	13.3785	No	Male	87	Married	No	No	No	No	No	No	18.6	86	135	70	40.8	5.69	73	408	4.32	149	6.49	148
1106	54.9829	Yes	Male	69	Married	No	No	No	No	No	No	26.2	71	127	72	45.1	4.84	90	424	5.27	202	5.63	147
1107	8.46374	No	Male	69	Married	No	No	No	No	No	No	26	97	138	77	47.1	4.39	49	449	5.14	252	6.98	154
1108	21.76	Yes	Male	69	Married	No	No	No	No	No	No	24.4	85	152	97	45.9	4.63	61	378	4.27	87	4.4	160
1109	19.6861	No	Female	67	Married	No	No	No	No	No	No	30.1	108	128	92	44.6	7.36	65	335	4.66	184	5.68	149
1110	18.3826	Yes	Female	66	Married	No	No	No	No	No	No	26.6	83	161	83	43.6	5.78	69	341	4.92	221	5.04	147
1111	30.3439	No	Female	60	Married	No	No	No	No	No	No	28.5	66	141	74	43.2	5.74	55	293	4.32	177	4.87	131
1112	27.8337	Yes	Female	67	Married	No	No	No	No	No	No	28.97	72	154	71	42.4	4.52	56	369	4.18	235	7.73	131
1113	15.0263	Yes	Female	68	Married	No	No	No	No	No	No	21.4	71	147	83	43.8	4.15	50	295	4.76	247	4.95	143
1114	17.0629	Yes	Female	73	Married	No	No	No	No	No	No	23.1	59	120	77	43.5	5.79	60	208	3.96	199	3	124
1115	30.7507	Yes	Female	61	Married	No	No	No	No	No	No	20.8	87	137	76	48.2	4.78	75	214	3.93	171	4.59	122
1116	52.0577	No	Male	60	Married	No	No	No	No	No	No	23.6	70	130	85	44.2	5.44	72	269	4.53	275	5.51	149
1117	12.5982	No	Male	66	Married	No	No	No	No	No	No	23.5	62	120	76	48.1	9.27	62	437	4.83	194	5.06	156
1118	6.37782	No	Male	67	Married	No	No	No	No	No	No	23.6	70	131	70	43.3	8.94	62	281	4.81	164	5.55	146
1119	30.0994	No	Female	63	Married	No	No	No	No	No	No	26.2	68	125	70	45.6	5.75	60	287	4.59	272	7.17	130
1120	23.1658	Yes	Male	68	Married	No	No	No	No	Yes	No	22.2	79	134	78	45.2	4.7	66	404	4.31	149	5.68	133
1121	9.21104	No	Male	60	Married	Yes	No	No	No	No	No	26	71	145	71	44.3	4.25	71	244	5.19	181	6.96	158
1122	18.0906	No	Male	89	Married	Yes	Yes	No	No	No	No	24.2	113	156	72	45.1	5.47	80	485	4.64	220	7.9	148
1123	22.7669	No	Male	84	Married	No	No	No	No	No	No	24.5	89	154	89	41.6	6.71	93	466	4.27	246	11	133
1124	8.32732	Yes	Male	81	Married	Yes	Yes	No	No	No	No	22.3	93	129	69	42.9	5.49	83	254	5.09	195	8.14	147
1125	2.53667	Yes	Male	85	Married	Yes	No	Yes	No	No	No	30.9	70	136	77	39.8	9.96	140	435	3.48	107	4.65	115
1126	21.5445	Yes	Male	79	Married	No	No	No	No	No	No	23.9	77	125	73	39.8	3.46	70	282	4.53	158	6.21	153
1127	22.8932	No	Male	78	Married	Yes	No	No	No	No	No	27.8	68	110	65	43.4	8.79	106	476	4.23	196	6.52	126
1128	28.8628	No	Male	74	Married	No	No	No	No	No	No	22.9	73	137	64	44.5	5.31	77	368	4.81	146	5.69	148
1129	9.82772	No	Male	69	Married	Yes	Yes	Yes	No	No	No	24.6	62	123	70	44.7	8.11	68	442	4.03	174	7.12	132
1130	9.28614	No	Male	70	Married	No	No	No	No	No	No	21.1	75	112	70	44.1	4.63	75	287	4.72	124	4.56	165
1131	9.33128	No	Male	69	Married	No	No	No	No	No	No	22.9	97	111	66	45	7.3	89	327	5.09	160	4.32	161
1132	37.9963	Yes	Male	68	Married	Yes	No	No	No	No	No	29.2	72	115	66	43.1	5.05	72	435	4.92	252	7.09	145
1133	2.938	Yes	Male	69	Married	No	Yes	No	No	No	No	20	88	109	70	40.2	6.46	58	235	3.72	237	4.51	87
1134	11.8377	Yes	Male	68	Married	No	No	No	No	No	No	22.5	105	104	50	44.4	7.18	77	339	4.82	231	5.33	150
1135	14.2538	No	Male	66	Married	No	No	No	No	No	No	24.3	92	134	85	44.5	5.38	73	357	4.76	230	6.55	151
1136	7.05162	No	Male	77	Married	No	Yes	No	No	No	No	28.4	71	127	72	42	3.01	62	395	4.34	134	7.83	147
1137	20.2331	No	Male	80	Married	Yes	No	No	No	No	No	22.1	61	132	82	42.7	5.79	69	330	4.52	346	8.83	147
1138	17.2626	Yes	Male	71	Married	Yes	No	No	No	No	No	24.3	82	115	81	46.3	4.71	83	395	5.07	224	5.62	161
1139	19.3144	No	Male	71	Married	No	No	No	No	No	No	27.3	78	146	78	46.8	5.06	89	319	5.03	171	9.03	154
1140	44.246	Yes	Female	70	Married	No	No	No	No	No	No	26.4	72	144	79	43.2	4.49	44	347	4.61	242	7.71	136
1141	87.6256	No	Female	68	Married	No	No	No	No	No	No	22.85	80	164	75	45.1	7.09	56	399	4.79	151	6.55	149
1142	31.3579	No	Female	67	Married	No	No	No	No	No	No	22.5	83	164	80	42.6	6.22	50	442	4.11	179	6.58	126
1143	36.8684	Yes	Female	87	Married	No	No	No	No	No	No	26.6	83	171	72	45	4.99	57	344	4.79	270	9.59	139
1144	12.5128	Yes	Female	75	Married	No	No	No	No	No	No	23.52	78	138	82	43.3	5.9	58	415	4.23	230	7.24	131
1145	38.0258	Yes	Female	75	Married	No	No	No	No	No	No	30.4	72	117	77	45.3	7.14	64	316	4.92	111	5.67	144
1146	14.6062	Yes	Female	75	Married	No	No	No	No	No	No	26.06	87	144	75	44.8	5.58	46	261	4.48	143	4.56	129
1147	16.681	Yes	Female	87	Married	No	No	No	No	No	No	23.8	72	147	66	42.5	6.32	61	339	4.52	282	7.59	128
1148	5.1376	Yes	Female	85	Married	No	No	No	No	No	No	22.14	89	154	85	42.6	7.51	76	773	4.42	133	5.62	132
1149	14.4842	Yes	Female	85	Married	No	No	No	No	No	No	21.8	82	138	85	45.5	6	60	311	4.44	141	5.16	149
1150	1.65061	No	Female	83	Married	No	No	No	No	No	No	23.42	82	133	67	46.5	4.35	55	249	3.67	159	6.72	126
1151	36.8511	No	Female	72	Married	No	No	No	No	No	No	23.38	68	119	65	45.3	7.31	69	428	4.35	182	7.27	129
1152	8.43066	No	Male	66	Married	No	No	No	No	No	No	26.1	64	141	77	43.7	6.41	78	393	4.64	224	7.77	141
1153	30.7925	No	Female	64	Married	No	No	No	No	No	No	26.6	81	142	83	43.1	4.83	54	322	4.5	172	4.95	133
1154	14.5566	No	Male	64	Married	No	No	No	No	No	No	22.2	79	116	75	41.9	6.51	82	325	4.33	246	5.15	139
1155	19.2658	Yes	Male	64	Married	No	No	No	No	No	No	21.6	101	121	71	47.3	7.11	93	620	4.24	328	6.86	138
1156	2.78116	No	Male	63	Married	No	Yes	No	No	No	No	24.5	85	110	74	43.8	6.9	76	331	4.53	207	6.21	146
1157	39.0213	No	Female	62	Married	No	No	No	No	No	No	34.4	73	139	78	45.6	4.01	45	401	5.21	204	5.98	152
1158	35.1564	No	Male	61	Married	Yes	No	No	No	No	No	25.3	68	173	109	48	5.3	77	501	5.04	163	5.46	156
1159	10.1788	No	Female	61	Married	No	No	No	No	No	No	22.2	85	137	86	42.8	5.68	48	238	4.46	170	4.87	139
1160	11.2722	No	Male	61	Married	Yes	No	No	No	No	No	26.5	66	113	75	43.2	6.18	71	529	5.31	178	4.17	161
1161	19.3857	No	Male	66	Married	Yes	Yes	No	No	No	No	26.1	95	151	86	46	5.36	61	325	4.59	161	5.92	138
1162	33.21	Yes	Male	67	Married	No	No	No	No	No	No	27.1	59	155	84	41.2	4.41	58	453	5.26	182	4.43	159
1163	31.5299	Yes	Female	70	Married	No	No	No	No	No	No	25.3	80	127	75	46.8	6.68	45	285	4.41	298	6.92	128
1164	10.4343	Yes	Male	83	Married	Yes	No	Yes	No	No	No	27.2	73	154	72	46.1	4.46	86	390	4.37	209	5.06	146
1165	26.1022	No	Male	68	Married	Yes	No	No	No	No	No	26.7	58	131	71	44.2	7.84	67	307	4.9	244	7.4	139
1166	64.7106	No	Male	67	Married	Yes	No	No	No	No	No	27.8	76	139	79	45.3	5.08	83	436	4.89	296	10.67	149
1167	7.25496	No	Male	66	Married	No	No	No	No	No	No	25.3	61	105	64	40.3	7.27	94	375	4.15	159	5.92	125
1168	12.9653	No	Female	61	Married	No	No	No	No	No	No	24.4	72	115	83	43.3	7.39	61	335	4.11	217	3.43	130
1169	27.9299	No	Male	60	Married	No	No	No	No	No	No	24.9	83	148	95	43.9	3.77	68	366	5.28	178	6.42	161
1170	22.3448	No	Male	60	Married	Yes	No	No	No	No	No	25.2	76	160	100	45.1	7.01	92	414	4.65	233	7.06	152
1171	31.6709	No	Male	60	Married	No	No	No	No	No	No	20	78	116	70	45	5.75	85	439	4.41	216	5.51	139
1172	4.09373	No	Male	62	Married	No	No	No	No	No	No	21.3	70	105	78	42.9	6.57	69	337	4.12	284	7.13	139
1173	63.013	No	Male	61	Married	Yes	Yes	No	No	No	No	28.9	76	148	98	46.1	3.11	54	323	5.05	185	4.69	154
1174	22.3892	Yes	Male	72	Married	Yes	No	No	No	No	No	24.8	63	127	71	42.5	5.21	63	318	4.74	236	5.76	152
1175	31.5043	No	Female	62	Married	No	No	No	No	No	No	28.8	78	158	84	43.7	6.78	46	202	4.07	266	4.55	124
1176	12.8477	Yes	Female	68	Married	No	No	No	No	No	No	25.2	79	127	78	45.5	7.58	99	449	4.67	199	5.28	144
1177	25.987	No	Female	68	Married	No	No	No	No	No	No	26.7	77	140	74	46.6	4.88	59	357	4.91	172	6.57	143
1178	10.0861	Yes	Female	73	Married	No	No	No	No	No	No	21.9	67	124	69	43	5.66	46	283	4.2	190	5.69	134
1179	8.02843	No	Female	60	Married	No	No	No	No	No	No	23.1	75	121	72	46.2	7.53	61	211	4.92	267	8.61	145
1180	95.7376	No	Male	60	Married	Yes	No	No	No	No	No	25.87	70	129	78	48.3	11.44	119	592	4.98	274	6	151
1181	33.1257	No	Female	65	Married	No	No	No	No	No	No	25.8	86	151	82	46.7	9.26	45	270	3.98	191	4.67	124
1182	39.0722	No	Female	62	Married	No	No	No	No	No	No	29.8	65	133	74	45.9	6.2	51	351	4.05	232	4.47	121
1183	15.6617	Yes	Female	69	Married	No	No	No	No	No	No	24.1	105	153	90	44.9	4.51	48	360	4.51	254	6.99	139
1184	11.3804	No	Male	62	Married	No	No	No	No	No	No	27.4	65	127	76	40.2	4.01	75	243	4.79	203	5.91	144
1185	4.05519	No	Female	61	Married	No	No	No	No	No	No	21.4	80	128	74	45.3	7.22	83	336	4.13	286	6.74	128
1186	13.7872	Yes	Female	86	Married	No	No	No	No	No	No	30.76	70	144	83	43.4	6.32	70	338	4.52	160	7.71	144
1187	18.0657	No	Female	63	Married	No	No	No	No	No	No	24	78	139	82	43.6	5.06	46	307	4.71	176	5.41	142
1188	18.288	No	Male	71	Married	No	No	No	No	No	No	23.9	66	120	71	44.1	4.36	64	373	4.8	83	6.42	155
1189	2.30537	No	Female	66	Married	No	No	No	No	No	No	21.1	84	118	73	42.1	5.51	53	261	4.03	186	5.19	128
1190	20.1388	No	Female	65	Married	No	No	No	No	No	No	23.6	61	107	71	42.1	6.05	70	510	4.3	188	6.11	134
1191	7.32175	No	Female	73	Married	No	No	No	No	No	No	19.3	85	152	71	46.5	8.68	63	268	4.81	168	6.01	144
1192	19.6106	Yes	Female	72	Married	No	No	No	No	No	No	26.4	76	138	82	45.8	6.32	51	372	4.73	343	7.36	143
1193	3.86675	No	Male	65	Married	No	No	No	No	No	No	20.4	81	126	72	44.4	4.78	65	246	4.64	178	4.12	142
1194	4.91923	No	Male	66	Married	No	No	No	No	No	No	20.6	81	127	74	41.8	4.24	64	302	4.23	232	5.63	135
1195	45.5977	No	Female	69	Married	No	No	No	No	No	No	24.6	66	121	69	43.9	4.76	54	389	4.21	225	3.48	134
1196	14.6027	Yes	Female	68	Married	No	No	No	No	No	No	21.95	72	167	92	41.2	6.45	72	341	4.51	171	4.88	128
1197	11.6433	No	Female	72	Married	No	No	No	No	No	No	23.19	66	120	77	43	4.52	54	290	4.33	208	8.15	131
1198	13.2757	Yes	Female	61	Married	No	No	No	No	No	No	18.7	96	139	67	46.9	4.04	46	216	4.04	225	5.52	127
1199	20.1638	No	Female	61	Married	No	No	No	No	No	No	28.76	70	131	77	46.1	5.26	68	265	4.61	321	8.39	143
1200	30.4678	Yes	Female	83	Married	No	No	No	No	No	No	28.6	111	138	88	44.8	10.13	86	465	4.15	225	7.99	133
1201	23.7551	No	Female	64	Married	No	No	No	No	No	No	27	73	156	82	43.1	5.78	42	423	4.17	222	8.13	129
1202	6.8169	No	Female	60	Married	No	No	No	No	No	No	22.6	86	171	108	45.2	6.69	47	288	4.56	182	5.32	133
1203	9.62867	No	Female	72	Married	No	No	No	No	No	No	19.03	67	139	62	41.9	7.95	82	360	3.35	138	4.07	116
1204	10.3318	Yes	Female	67	Married	No	No	No	No	No	No	24.9	77	135	86	43	5.01	59	386	4.56	251	9.38	140
1205	14.1406	No	Female	66	Married	No	No	No	No	No	No	28.2	80	135	86	44.6	5.34	48	577	4.78	247	6.73	138
1206	10.0136	No	Female	65	Married	No	No	No	No	No	No	17.97	85	154	95	43.5	6.76	52	282	4.6	172	4.59	139
1207	15.8863	No	Female	67	Married	No	No	No	No	No	No	21.3	75	100	67	41.3	6.87	48	259	4.35	201	5.16	136
1208	4.30404	No	Male	66	Married	Yes	No	No	No	No	No	22.7	67	142	69	45.6	5.23	80	263	4.69	141	5.81	157
1209	10.1172	No	Female	63	Married	No	No	No	No	No	No	23	84	151	71	42.3	6.15	48	374	3.88	292	5.02	121
1210	30.3028	No	Female	69	Married	No	No	No	No	No	No	23.9	82	128	74	45.7	3.8	57	461	4.79	225	6	148
1211	8.12554	Yes	Female	62	Married	No	No	No	No	No	No	21.3	74	121	79	42.8	2.9	42	260	4.21	120	6.92	133
1212	13.6296	No	Female	63	Married	No	No	No	No	No	No	28.48	67	115	63	43.1	5.09	54	213	3.86	162	4.52	119
1213	10.516	Yes	Female	61	Married	No	No	No	No	No	No	19.07	98	156	93	44.9	3.35	48	169	4.29	209	3.65	126
1214	22.0594	Yes	Female	60	Married	No	No	No	No	No	No	21.23	97	128	87	42	6.05	55	264	4.47	202	3.53	128
1215	27.0321	No	Male	68	Married	Yes	No	No	No	No	No	23.1	82	147	84	42.6	5.5	69	341	4.6	189	6.08	151
1216	9.29774	No	Female	61	Married	No	No	No	No	No	No	24.5	71	117	75	43.3	4.27	56	392	4.28	205	3.87	136
1217	13.4262	No	Female	60	Married	No	No	No	No	No	No	23.94	73	108	71	44.8	3.36	49	346	3.87	229	3.59	119
1218	5.28597	No	Female	60	Married	No	No	No	No	No	No	22.9	68	123	80	44.4	10.5	64	272	4.54	229	4.82	137
1219	94.6095	No	Female	62	Married	No	No	No	No	No	No	23.5	87	142	72	43.6	8.35	79	422	4.18	236	6.75	128
1220	36.2215	No	Female	61	Married	No	No	No	No	No	No	21.3	80	104	62	43.7	4.36	53	326	4.58	289	6.28	138
1221	42.0546	No	Male	68	Married	No	No	No	No	No	No	26.1	86	146	92	44.2	7.43	79	517	4.44	246	7.67	133
1222	51.5389	Yes	Male	61	Married	Yes	No	No	No	No	No	21.1	67	154	95	45.1	6.01	70	244	4.66	126	5.53	151
1223	29.1241	No	Male	61	Married	No	No	No	No	No	No	22.1	77	143	82	41.8	5.51	73	414	4.54	404	9.2	142
1224	41.4932	No	Male	61	Married	No	Yes	No	No	No	No	26.4	73	101	64	45.7	3.74	68	316	4.91	240	5.27	148
1225	4.21956	No	Male	61	Married	Yes	Yes	No	No	No	No	26	62	119	62	42.8	5.97	54	368	4.66	146	5.11	141
1226	40.3229	No	Male	61	Married	No	No	No	No	No	No	26.1	60	107	74	44.6	5.89	108	500	4.42	217	5.63	143
1227	19.9899	Yes	Female	66	Married	No	No	No	No	No	No	25.24	60	107	61	43.6	6.06	57	364	4.55	258	5.01	129
1228	5.01566	Yes	Female	67	Married	No	No	No	No	No	No	21.5	94	112	74	45.9	8.19	43	217	5.27	198	9.41	148
1229	23.7815	No	Male	68	Married	No	No	No	No	No	No	25	85	150	75	47.4	3.95	50	370	4.97	153	5.43	158
1230	7.89623	No	Female	60	Married	No	No	No	No	No	No	22.9	72	94	63	44.2	4.86	45	211	5.01	298	7.51	145
1231	7.86399	Yes	Female	69	Married	No	No	No	No	No	No	21.5	72	117	63	42.8	6.11	60	256	3.76	209	6.81	128
1232	15.0131	No	Female	61	Married	Yes	Yes	No	No	No	No	27.7	65	123	83	46.8	5.36	52	362	5.11	208	4.24	144
1233	47.2886	No	Male	81	Married	Yes	No	No	No	No	No	25.8	114	133	55	46.3	8.46	102	622	5.21	162	8.56	157
1234	46.0554	No	Male	61	Married	No	No	No	No	No	No	28.5	80	138	80	45.8	6.28	83	490	5.07	278	7.91	166
1235	10.4956	No	Male	69	Married	Yes	Yes	No	No	No	No	29	78	136	74	42.7	6.86	62	364	5.23	247	8.95	152
1236	8.5109	No	Female	67	Married	No	No	No	No	No	No	23.6	64	113	62	45.9	7.56	56	386	4.72	177	4.21	146
1237	40.3811	No	Female	60	Married	Yes	No	No	No	No	No	23.8	70	146	84	43.4	4.34	57	341	4.84	267	5.87	132
1238	54.7966	No	Male	94	Married	No	No	No	No	No	No	25.8	67	158	77	42.8	5.5	64	417	3.82	177	6.24	131
1239	8.80689	No	Male	74	Married	No	No	No	No	No	No	24.2	80	136	81	42.6	6.58	63	293	3.95	294	5.93	133
1240	3.59798	No	Female	74	Married	No	No	No	No	No	No	20.8	70	136	76	40	9.9	97	499	3.91	217	5.1	115
1241	11.9142	No	Male	70	Married	Yes	No	No	No	No	No	22.9	67	144	86	43	4.03	66	280	4.6	266	4.68	152
1242	19.0766	No	Male	70	Married	No	No	No	No	No	No	25.2	75	137	76	46.3	6.18	68	567	4	161	5.01	143
1243	9.08064	No	Male	69	Married	Yes	Yes	Yes	No	No	No	27.3	67	158	82	46.1	5.97	62	364	4.27	218	7.42	139
1244	49.6708	No	Male	69	Married	Yes	No	No	No	No	No	24	79	110	77	45.7	9.46	111	544	5.28	172	6.61	161
1245	15.4576	No	Male	69	Married	Yes	Yes	No	No	No	No	27.2	73	124	78	44.4	6.61	60	415	4.38	204	6.3	139
1246	18.0498	No	Male	69	Married	No	No	No	No	No	No	26.1	86	141	82	42.9	7.77	85	293	4.65	201	6.22	147
1247	19.2017	No	Male	62	Married	No	No	No	No	No	No	24.6	80	120	67	41.4	6.66	88	300	4.69	196	5.03	149
1248	30.5404	No	Male	61	Married	Yes	No	No	No	No	No	25	95	155	110	42	5.05	73	379	4.85	191	8.27	161
1249	47.117	No	Male	65	Married	No	No	No	No	No	No	24.3	78	144	81	44.5	6.24	66	413	5.15	117	6.37	146
1250	2.99768	No	Male	64	Married	Yes	No	No	No	No	No	29.8	64	115	85	44.4	7.95	84	536	4.8	255	6.62	154
1251	49.7396	No	Male	60	Married	No	No	No	No	No	Yes	26.2	72	136	80	47	4.4	70	547	5.68	150	6.32	167
1252	26.3528	No	Male	60	Married	No	No	No	No	No	No	26.5	64	144	92	44.7	5.96	80	511	5.08	213	4.93	168
1253	40.3286	No	Male	60	Married	No	No	No	No	No	No	26.9	79	117	79	43.7	5.62	89	540	4.88	162	5.58	153
1254	25.1052	No	Male	82	Married	No	No	No	No	No	No	24.8	94	166	86	41	5.74	82	306	4.84	155	6.23	148
1255	13.2274	No	Male	77	Married	Yes	No	No	No	No	No	20.8	89	161	67	44.9	6.08	68	366	4.97	280	11.35	150
1256	12.4958	No	Male	76	Married	No	No	No	No	No	No	18.4	85	169	83	40.2	4.72	59	346	2.9	109	4.02	106
1257	14.412	No	Female	71	Married	No	No	No	No	No	No	19.7	85	129	85	42.5	5.32	54	256	3.59	187	5.5	110
1258	30.2888	No	Male	66	Married	No	No	No	No	No	No	25.4	67	132	80	44.8	5.39	90	429	4.89	188	6.14	157
1259	32.0084	No	Male	69	Married	Yes	Yes	No	No	No	No	27.3	69	145	79	46.7	5.54	62	347	4.88	202	5.79	150
1260	34.9788	No	Male	67	Married	Yes	No	No	No	No	No	24.5	78	137	86	44.7	5.41	76	313	4.98	189	5.64	155
1261	44.4876	No	Female	65	Married	No	No	No	No	No	No	21.2	80	127	77	45.7	4.69	56	306	4.34	298	5.68	131
1262	9.47407	No	Male	66	Married	No	No	No	No	No	No	22.9	86	153	95	43.1	4.57	69	397	4.55	210	4.11	148
1263	38.2371	No	Male	63	Married	No	No	No	No	No	No	25.5	77	117	75	40.2	4.15	60	296	4.94	271	6.28	145
1264	44.236	No	Male	62	Married	No	No	No	No	No	No	25.9	80	137	81	44.6	5.78	80	384	5.39	242	5.69	165
1265	14.3581	No	Male	61	Married	Yes	No	No	No	No	No	25.7	74	170	102	43	5.33	61	342	4.97	266	5.85	155
1266	37.9449	No	Male	61	Married	Yes	No	No	No	No	No	23	91	165	103	46.7	4.72	59	247	4.31	203	4.46	137
1267	24.1585	No	Male	61	Married	No	No	No	No	No	No	27.3	74	141	89	46.8	5.58	71	375	4.83	243	6.31	142
1268	3.75625	No	Female	60	Married	No	No	No	No	No	No	24.3	67	100	55	45.1	8.48	47	335	3.96	162	4.65	124
1269	5.44694	No	Female	67	Married	No	No	No	No	No	No	20.01	65	144	67	47.2	5.64	71	351	3.97	207	4.3	122
1270	16.3307	Yes	Male	68	Married	No	No	No	No	No	No	20.2	78	127	78	42.3	7.14	73	289	4.73	207	6.43	143
1271	11.2716	No	Male	62	Married	Yes	No	No	No	No	No	28.9	70	111	76	41.7	5.8	74	319	5.09	263	7.64	150
1272	13.4675	No	Male	61	Married	No	No	No	No	No	No	20.5	82	120	84	44.1	8.09	68	254	4.79	205	6.07	147
1273	26.2413	No	Male	60	Married	No	Yes	No	No	No	No	25.6	77	141	93	42.7	6.24	81	435	5.05	145	4.54	155
1274	51.5942	No	Male	60	Married	No	No	No	No	No	No	23.9	73	149	90	46.1	5.95	79	366	4.78	233	5.4	154
1275	28.3663	No	Male	63	Married	No	No	No	No	No	No	24.5	82	126	77	42.6	4.91	74	370	4.97	128	5.71	152
1276	13.3983	No	Male	61	Married	Yes	Yes	No	No	No	No	26.1	72	147	82	43.3	5.64	56	309	4.7	185	7.2	144
1277	2.63048	No	Male	60	Married	No	No	Yes	No	No	No	23.4	70	101	62	41.2	4.96	60	317	4.64	199	5.8	138
1278	23.4818	No	Male	60	Married	No	No	No	No	No	No	24.6	70	150	88	42.4	6.62	85	368	4.94	188	6.39	150
1279	49.7746	No	Male	79	Married	No	No	No	No	No	No	23.6	76	172	96	42.7	5.01	78	441	4.91	43	5.49	143
1280	2.55404	No	Male	92	Married	Yes	Yes	Yes	No	No	No	20.8	65	150	60	41.7	9.06	109	312	3.54	138	4.94	118
1281	11.4105	No	Male	69	Married	Yes	No	No	No	No	No	22.9	78	133	79	46	6.29	76	301	4.86	240	6.76	150
1282	4.9612	No	Male	86	Married	Yes	No	Yes	No	No	No	28.7	75	164	65	46.9	5.87	58	436	4.24	174	8.43	132
1283	29.9579	No	Male	85	Married	No	No	No	No	No	No	22.7	94	164	94	45.6	7.67	69	279	4.95	240	6.88	142
1284	8.62826	No	Male	90	Married	Yes	No	No	Yes	No	No	25.7	109	167	108	44.8	4.23	69	416	4.73	145	4.57	153
1285	64.8499	No	Male	76	Married	No	No	No	No	No	No	25.9	84	127	67	45.1	4.06	69	344	4.54	234	4.12	149
1286	2.20695	No	Male	77	Married	Yes	No	No	No	No	No	19.5	75	142	88	44.5	7.34	96	333	4.75	121	5.61	147
1287	14.6706	Yes	Male	83	Married	Yes	Yes	No	No	No	No	24.6	110	162	92	44.4	4.7	66	228	4.64	198	8.84	145
1288	3.25784	No	Male	87	Married	No	No	Yes	No	No	Yes	28.7	68	113	69	44.4	5.92	88	331	4.68	200	5.17	150
1289	0.508256	Yes	Male	85	Married	Yes	No	Yes	Yes	No	No	23.4	65	156	75	46.3	3.46	45	239	3.88	206	5.67	125
1290	13.6716	Yes	Male	66	Married	Yes	No	No	No	No	No	29.8	81	123	73	45.9	5.05	65	274	4.53	180	5.87	139
1291	7.61169	Yes	Male	67	Married	Yes	Yes	No	No	No	No	24.3	81	148	81	43.3	7.61	51	279	4.73	192	5.55	146
1292	11.0856	No	Male	81	Married	No	No	No	No	No	No	20.1	75	158	75	44.1	4.51	76	337	4.61	143	7.32	136
1293	3.90462	No	Male	75	Married	Yes	No	No	Yes	No	No	24.4	68	150	87	42.6	4.83	65	342	4.25	136	3.53	134
1294	16.0454	No	Female	61	Married	No	No	No	No	No	No	23.7	63	98	65	42.7	6.57	59	221	4.58	184	6.72	138
1295	57.6703	No	Male	60	Married	Yes	No	No	No	No	No	26.7	65	134	89	42.9	6.78	75	539	4.47	208	5.84	148
1296	13.749	No	Male	60	Married	Yes	Yes	No	No	No	No	25.9	96	118	80	44.4	7.56	70	244	4.67	286	6.61	154
1297	18.472	No	Male	67	Married	No	No	No	No	No	No	21.5	68	147	96	44.5	4.62	78	309	4.91	179	5.83	150
1298	24.8387	No	Male	67	Married	No	No	No	No	No	No	22.7	73	115	81	42.5	4.56	84	378	4.29	181	5.31	131
1299	5.9537	No	Male	61	Married	No	No	No	No	No	No	15.6	99	104	71	44.1	5.64	74	309	4.71	363	6.85	149
1300	30.8518	No	Male	68	Married	Yes	No	No	No	No	Yes	24.5	96	159	76	41	5.69	103	459	4.2	135	6.43	134
1301	7.98499	No	Male	61	Married	No	Yes	No	No	No	No	22.3	69	128	89	43.8	7.7	49	258	4.64	175	4.76	146
1302	7.22553	No	Female	60	Married	No	No	No	No	No	No	22.1	70	128	77	41.2	5.04	61	244	4	241	3.6	126
1303	29.338	No	Male	61	Married	No	No	No	No	No	No	29.1	78	132	89	44.1	4.64	77	403	5.57	197	5.17	164
1304	26.6444	No	Male	60	Married	Yes	No	No	No	No	No	22.9	85	135	95	48	5.42	59	436	4.5	161	5.93	140
1305	48.3578	No	Female	60	Married	No	No	No	No	No	No	26.5	70	142	87	43.5	6.45	52	237	4.23	225	5.72	131
1306	37.6566	No	Male	60	Married	No	No	No	No	No	No	28.8	75	200	80	43.7	5.2	68	367	4.74	122	4.84	150
1307	18.9743	No	Male	82	Married	No	Yes	No	Yes	No	No	24	83	132	79	48.2	6.91	77	358	6.1	297	8.11	166
1308	7.61058	Yes	Male	75	Married	No	No	No	No	No	No	22.1	97	140	87	44.1	5.37	60	358	4.93	149	6.77	153
1309	11.3178	No	Female	67	Married	No	No	No	No	No	No	18.6	97	154	82	42.9	5.37	61	254	4.44	274	4.64	132
1310	30.6192	No	Male	87	Married	No	No	No	No	No	No	27.6	77	123	58	41.3	5.23	62	370	4.99	201	4.17	161
1311	11.3351	Yes	Female	86	Married	No	No	No	No	No	No	28.4	65	166	69	43.3	8.22	65	370	3.83	173	6.26	128
1312	4.70468	Yes	Male	75	Married	No	No	Yes	No	No	No	22.7	77	129	71	44.5	5.79	73	321	4.64	174	4.57	149
1313	7.7056	No	Male	78	Married	No	Yes	No	No	No	No	29.6	69	135	73	41.9	5.16	59	322	4.26	183	4.93	142
1314	23.6851	No	Male	82	Married	Yes	No	No	No	No	No	21.3	77	161	95	45.6	3.96	77	516	4.81	190	7.7	152
1315	7.20514	No	Male	79	Married	No	No	No	No	No	No	21.8	72	132	80	41	4.89	64	282	4.2	214	5.09	139
1316	7.6875	Yes	Female	71	Married	Yes	No	No	No	No	No	20.4	74	153	61	48.9	7.28	57	258	4.31	209	6.01	129
1317	11.0954	No	Male	75	Married	Yes	Yes	No	Yes	No	No	25.5	87	159	71	44.3	4.51	66	342	4.98	191	7.7	153
1318	4.13097	Yes	Male	78	Married	No	No	Yes	No	No	No	24.2	83	160	71	42.8	3.27	48	245	3.53	138	4.86	120
1319	5.57564	Yes	Male	67	Married	No	No	No	No	No	No	20.9	66	104	69	42.1	7.12	86	373	4.56	163	7.29	141
1320	21.8086	No	Male	67	Married	Yes	Yes	No	No	No	No	25.5	92	163	72	46	4.82	57	215	5.02	280	7.86	146
1321	9.28784	No	Male	72	Married	Yes	No	No	No	No	No	25.7	63	125	71	42.7	4.27	72	306	5.18	223	6.17	159
1322	22.8842	No	Male	64	Married	Yes	No	No	No	No	No	28.6	68	142	68	43.7	3.74	65	403	4.9	179	6.14	157
1323	182.351	No	Male	61	Married	Yes	No	No	No	No	No	24.1	82	130	79	46.4	9.79	82	304	4.9	182	7.69	155
1324	2.9197	No	Male	67	Married	Yes	Yes	No	No	No	No	22.7	77	114	71	41	5.18	72	276	4.47	204	6.54	138
1325	41.0122	No	Male	66	Married	Yes	No	No	No	No	No	26.1	84	144	82	49.5	5.64	61	343	5.16	193	5.21	150
1326	35.1858	Yes	Male	65	Married	No	Yes	No	No	No	No	28.8	91	158	89	46.9	4.44	77	425	4.58	151	5.23	148
1327	48.1218	No	Female	66	Married	No	No	No	No	No	No	23.1	94	97	68	45.8	6.02	60	295	4.5	277	5.79	144
1328	2.61692	No	Male	61	Married	Yes	No	No	No	No	No	22.1	74	138	94	43.3	4.8	80	380	4.05	187	3.54	135
1329	3.53637	No	Male	62	Married	Yes	No	No	No	No	No	26.3	71	103	64	42.7	5.17	90	348	4.64	213	6.27	141
1330	75.4085	No	Male	62	Married	Yes	Yes	No	No	No	No	30.6	84	162	106	48.4	3.84	80	456	5.31	316	8.16	165
1331	7.8942	No	Female	60	Married	No	No	No	Yes	No	No	25.4	72	146	80	45.5	5.87	61	356	4.48	163	5.39	130
1332	50.8029	No	Male	60	Married	No	No	No	No	No	No	27.2	84	115	78	48.3	4.87	70	439	5.24	228	6.23	164
1333	20.3312	No	Male	66	Married	Yes	No	No	No	No	No	23.5	72	132	69	41.4	5.9	56	360	4.27	191	5.09	129
1334	6.35649	Yes	Female	67	Married	Yes	No	No	No	No	No	26	81	143	81	45.3	5.22	47	261	4.65	270	6.21	124
1335	10.1016	No	Male	67	Married	No	No	No	No	No	No	26.9	71	144	69	48.8	4.8	64	444	5.93	187	6.71	168
1336	1.12607	Yes	Male	76	Married	Yes	Yes	No	No	No	No	23.8	87	134	71	47.8	4.97	68	390	4.63	191	5.03	142
1337	9.78235	No	Male	72	Married	No	No	No	No	No	No	22.2	83	105	81	42	5.09	70	322	4.68	263	4.63	139
1338	9.89818	No	Male	68	Married	Yes	Yes	No	No	No	No	26.9	53	154	88	41.3	8.02	79	293	4.25	194	4.26	135
1339	44.8688	No	Female	61	Married	No	No	No	No	No	No	21.5	75	124	75	42.6	7.39	47	321	4.22	190	4.64	132
1340	22.7807	No	Female	60	Married	Yes	No	No	No	No	No	27.1	89	153	96	45.4	5.83	53	335	4.2	182	4.4	130
1341	20.5833	No	Male	60	Married	Yes	No	No	No	No	No	25.4	64	139	93	44.2	5.92	62	381	4.82	155	4.21	142
1342	21.0824	No	Male	71	Married	No	No	No	No	No	No	21.2	76	157	92	45.3	4.99	62	373	4.49	201	7.88	136
1343	3.6732	Yes	Male	95	Married	Yes	No	No	Yes	No	No	21.5	87	184	92	39.6	6.45	86	312	3.88	149	4.12	129
1344	3.32725	No	Male	84	Married	Yes	No	No	No	No	No	20.8	73	123	63	41.4	5.38	84	328	4.9	176	6.61	150
1345	9.71883	No	Male	80	Married	Yes	No	No	No	No	No	31.8	72	160	71	41.8	4.85	66	305	4.68	150	4.81	145
1346	14.2245	No	Female	80	Married	No	No	No	No	No	No	30	68	166	88	43.9	5.34	61	377	4.31	155	6.69	119
1347	9.14291	Yes	Male	72	Married	No	No	No	No	No	No	22.5	93	123	76	42.3	4.64	63	370	4.58	241	4.64	144
1348	36.848	No	Female	64	Married	No	No	No	No	No	No	24.8	90	142	83	44.9	4.54	49	447	4.63	292	5.97	136
1349	55.9794	No	Male	67	Married	Yes	Yes	No	No	No	No	25.5	60	131	72	43.6	4.28	89	432	4.82	289	7.04	152
1350	10.0269	No	Male	66	Married	Yes	No	Yes	No	No	No	24	95	113	75	42.9	8.13	74	407	4.49	167	6.26	141
1351	26.3213	No	Male	63	Married	Yes	No	No	No	No	No	27.3	75	127	81	44.3	6.34	67	482	4.92	186	7.41	153
1352	13.9361	No	Male	78	Married	Yes	No	No	No	No	No	22.2	76	144	76	44.3	6.31	76	307	4.3	168	6.06	140
1353	8.23536	No	Female	62	Married	No	No	No	No	No	No	19.1	94	121	86	42.4	5.18	53	347	5.19	227	6.72	148
1354	12.8845	No	Male	61	Married	No	No	No	No	No	No	20.2	89	136	89	42.8	4.66	66	302	4.49	189	3.88	145
1355	24.5276	No	Male	61	Married	No	No	No	No	No	No	22.6	62	123	77	42.2	5.24	73	317	4.85	260	6.83	149
1356	18.5509	No	Male	61	Married	Yes	Yes	No	No	No	No	26	70	156	104	44.2	5.22	50	254	4.23	158	4.98	137
1357	23.2427	No	Male	60	Married	Yes	No	No	No	No	No	23.3	73	139	89	46.6	6.14	77	275	4.74	254	9.33	141
1358	9.58144	No	Male	60	Married	Yes	No	No	No	No	No	28.1	69	134	92	39.7	5.81	65	370	4.23	188	4.33	138
1359	5.13133	No	Female	60	Married	Yes	No	No	No	No	No	24.2	79	127	88	44.6	5.44	52	294	4.05	194	3.77	128
1360	63.7983	No	Male	60	Married	Yes	No	No	No	No	No	26.8	97	129	83	45.8	7.26	77	416	4.82	198	4.85	154
1361	16.8254	No	Female	60	Married	No	No	No	No	No	No	24.8	73	151	87	44.2	6.65	59	361	4.89	219	5.38	146
1362	22.0726	No	Male	61	Married	No	No	No	No	No	No	25.8	71	149	85	42.4	3.24	59	309	4.33	249	6.33	136
1363	26.4783	No	Male	61	Married	No	No	No	No	No	No	24.7	99	134	92	44.5	8.9	69	250	4.54	217	4.53	143
1364	8.19262	No	Male	60	Married	Yes	Yes	No	No	No	No	30.5	65	134	85	45.1	6.71	77	274	5.08	155	3.78	149
1365	7.1592	No	Male	62	Married	No	No	No	No	No	No	23.1	76	125	79	48.4	6.33	43	259	3.01	289	3.99	125
1366	21.8101	No	Male	62	Married	Yes	No	No	Yes	No	No	22.9	70	138	90	43.1	5.4	62	421	4.62	204	4.27	152
1367	1.72734	No	Male	64	Married	No	No	No	No	No	No	26.9	64	161	96	42.4	6.15	70	392	4.87	114	4.97	145
1368	9.7519	Yes	Male	67	Married	No	No	No	No	No	No	23.7	71	150	98	41.5	3.91	63	314	4.25	193	5.45	136
1369	31.5795	No	Male	67	Married	Yes	Yes	No	No	No	Yes	24.4	85	123	70	45.4	5.32	62	399	5.33	232	5.78	163
1370	8.65707	No	Male	68	Married	No	No	No	No	No	No	21.5	79	117	71	41.6	5.32	72	421	4.26	207	9.02	141
1371	6.33637	Yes	Male	69	Married	No	No	No	No	No	No	26.6	64	131	72	46	5.67	51	264	5.24	161	6.95	158
1372	13.1052	No	Male	65	Married	No	No	No	No	No	No	22.5	65	112	76	41.7	5.13	69	513	4.6	179	5.2	142
1373	8.94867	No	Female	68	Married	Yes	No	No	No	No	No	26.5	81	140	72	43.2	4.23	65	388	4.19	206	4.44	126
1374	10.0527	Yes	Male	70	Married	No	No	Yes	No	No	No	23.3	59	119	61	40.6	4.12	63	263	4.57	245	7.43	140
1375	14.8544	Yes	Male	70	Married	Yes	No	No	No	No	No	26.4	74	111	76	42.6	6.33	69	287	4.86	265	8.29	147
1376	8.38849	No	Male	66	Married	No	Yes	No	No	No	No	23.6	61	140	75	42.5	5.87	73	281	4.05	211	5.73	137
1377	5.44538	No	Male	67	Married	Yes	No	No	No	No	No	25.3	74	153	87	43.4	5.82	65	271	4.51	129	6.44	144
1378	10.4845	No	Male	68	Married	Yes	No	No	No	No	No	21.9	103	160	100	46.5	3.05	63	254	4.85	187	4.48	152
1379	35.9018	No	Male	69	Married	Yes	No	No	No	No	No	26.3	68	134	91	42.8	5.85	88	332	5.12	198	4.91	163
1380	10.6797	No	Male	68	Married	No	No	No	No	No	No	21.7	77	107	71	40.9	5.1	67	360	4.45	242	6.69	142
1381	89.0292	No	Female	69	Married	No	No	No	No	Yes	No	20.2	88	148	68	42.2	5.65	56	314	5.21	334	6.48	152
1382	19.8811	No	Male	69	Married	Yes	Yes	No	No	No	No	19.5	81	110	67	41.4	8.19	66	325	4.21	161	3.85	131
1383	21.9448	No	Male	72	Married	Yes	No	No	No	No	No	23.5	61	145	75	43	7.97	97	369	4.91	168	4.54	161
1384	28.2959	No	Male	74	Married	No	Yes	No	No	No	No	25.3	100	161	85	44.5	4.46	71	232	5.03	118	4.49	158
1385	6.19206	Yes	Female	71	Married	Yes	No	No	No	No	No	21.3	63	130	83	44.3	5.01	53	258	4.12	245	4.8	126
1386	18.2121	Yes	Male	80	Married	Yes	No	No	No	No	No	18.9	84	189	110	45.1	5.52	81	609	5.18	154	4.26	142
1387	10.7115	No	Male	73	Married	Yes	No	No	No	No	No	24	73	146	74	42.1	6.41	76	432	4.76	152	5.95	151
1388	8.09464	Yes	Male	88	Married	No	No	No	No	No	No	24.3	106	184	89	43.3	6	66	319	4.91	217	7.24	148
1389	18.9368	No	Male	74	Married	No	No	No	No	No	No	19.9	59	135	79	43.1	5.4	75	272	4.29	185	5.13	141
1390	4.35501	No	Male	83	Married	No	No	Yes	No	No	No	21.4	86	126	74	40	4.77	53	181	4.04	215	5.12	131
1391	11.2178	Yes	Male	84	Married	No	No	No	No	No	No	24.4	76	152	73	38	4.11	69	260	4.71	215	5.39	141
1392	15.7833	No	Male	80	Married	Yes	Yes	No	No	No	No	27	95	169	75	45.2	7.07	95	418	4.45	173	4.92	136
1393	23.3363	No	Male	84	Married	No	No	No	No	No	No	26.7	59	128	59	41.2	4.96	86	437	4.19	176	5.03	129
1394	14.5028	No	Male	82	Married	Yes	No	No	No	No	No	23.8	81	167	70	42.6	5.29	75	325	4.35	174	4.15	141
1395	8.55551	Yes	Male	77	Married	No	No	No	No	No	No	23.5	89	144	79	42.2	4.9	93	448	4.08	179	5.38	128
1396	9.72	No	Male	77	Married	No	No	No	No	No	No	27.7	90	128	64	44.9	4.03	65	412	4.89	186	10.35	157
1397	5.43812	No	Male	63	Married	No	No	No	No	No	No	22.6	92	139	90	44.5	5.78	74	289	4.35	243	6.52	148
1398	9.12854	No	Male	60	Married	No	No	No	No	No	No	22.7	88	130	79	46.3	3.44	59	301	4.6	221	5.16	144
1399	10.9291	No	Female	71	Married	No	No	No	Yes	No	No	22.91	77	133	63	42.2	4.95	52	336	4.52	168	5.14	131
1400	2.85597	Yes	Male	78	Married	Yes	Yes	No	No	No	No	28.5	57	153	78	39.3	5.7	61	349	4.47	171	4.58	138
1401	81.4027	No	Male	74	Married	Yes	No	No	No	No	No	23.2	72	138	81	42.8	6.25	107	459	4.51	262	7.14	143
1402	53.8897	Yes	Male	61	Married	No	No	No	No	No	No	23.8	80	117	80	44.1	3.62	72	359	4.62	150	5.78	144
1403	17.6451	Yes	Female	70	Married	No	No	No	No	No	No	23.9	74	108	66	41.5	5.84	63	292	4.2	314	8.34	125
1404	15.0312	No	Female	61	Married	No	No	No	No	No	No	25.2	73	120	81	40.7	5.61	68	270	3.81	208	4.45	117
1405	8.9437	No	Male	61	Married	No	No	No	No	No	No	27.2	67	145	96	45.6	7.19	88	386	4.81	165	5.21	149
1406	16.1738	No	Female	60	Married	No	No	No	No	No	No	21.2	83	126	84	42.8	6.53	58	162	4.08	226	4.48	117
1407	37.9511	Yes	Male	60	Married	Yes	No	No	No	No	No	24.8	86	131	90	45	5.31	61	415	4.97	197	5.55	163
1408	8.2009	Yes	Male	91	Married	No	No	Yes	No	No	No	29.7	96	145	89	42.3	7.43	81	432	5.25	203	9.71	165
1409	33.7918	No	Male	74	Married	Yes	Yes	No	No	No	Yes	25.5	77	151	87	46.3	5.2	78	446	4.71	146	7.42	140
1410	12.7343	Yes	Male	80	Married	No	No	No	No	No	No	20.7	98	152	86	44.1	4.74	84	440	4.57	205	6.8	146
1411	4.60644	No	Male	78	Married	Yes	No	No	No	No	No	24.3	64	133	72	45.3	4.72	77	313	3.9	211	5.67	133
1412	10.2947	Yes	Male	88	Married	No	No	No	No	No	No	24.9	71	150	59	43	5.24	95	396	4.64	171	5.28	151
1413	7.95357	No	Male	72	Married	No	No	No	No	No	No	25.1	85	131	94	42.4	5.2	76	336	4.93	157	6.42	155
1414	21.4639	No	Male	68	Married	Yes	No	No	No	No	No	22.6	77	125	73	42.4	6.53	108	360	4.74	322	6.32	142
1415	10.0485	No	Male	65	Married	No	Yes	No	No	No	No	26.6	86	133	90	45.9	7.54	64	418	4.83	281	3.81	138
1416	5.75312	No	Male	66	Married	No	No	No	No	No	No	18.9	69	152	88	43.7	6.48	66	484	3.8	229	6.94	130
1417	28.491	No	Male	68	Married	No	No	No	No	No	No	23.8	79	120	74	41.6	5.17	60	428	4.67	249	6.73	139
1418	19.3612	Yes	Male	88	Married	Yes	No	Yes	No	No	No	29	78	132	75	41.4	6.58	78	340	5.25	220	8.16	155
1419	8.9676	No	Male	87	Married	No	No	No	No	No	No	24.9	68	140	53	43.4	11.76	107	262	4.1	148	5.14	127
1420	3.6427	Yes	Male	76	Married	No	No	No	No	No	No	22.1	78	130	80	42.6	6.94	76	425	4.06	139	5.15	137
1421	16.055	No	Male	83	Married	No	No	Yes	No	No	No	22.7	50	121	58	40.6	15.2	128	440	3.75	110	7.28	125
1422	11.9573	No	Male	77	Married	Yes	No	No	Yes	No	No	26.8	72	133	76	44.3	4.77	97	524	5.03	203	5.72	144
1423	42.8045	No	Male	78	Married	No	Yes	No	No	No	No	22.6	86	99	56	42.4	13.49	152	422	4.46	173	6.97	131
1424	17.4794	No	Male	79	Married	Yes	Yes	No	No	No	No	22.9	79	152	62	43.5	6.38	81	415	4.56	229	7.97	134
1425	15.9823	Yes	Male	79	Married	No	No	No	No	No	No	25.7	92	160	100	46.2	7.18	70	377	4.69	213	7.24	149
1426	14.4777	No	Male	78	Married	No	No	No	No	No	Yes	20.6	77	138	82	40.5	5.95	81	409	4.22	171	4.4	135
1427	6.73056	Yes	Male	72	Married	No	Yes	No	No	No	No	25.6	68	118	69	40.1	5.14	61	284	4.31	172	6.28	137
1428	14.3957	No	Female	68	Married	No	No	No	No	No	No	19.5	71	129	57	43.5	6.37	57	313	4.11	210	5.59	120
1429	18.2931	No	Male	67	Married	No	No	No	No	No	No	22.1	61	128	84	42.8	7.55	83	530	4.24	136	4.59	125
1430	19.9313	No	Male	75	Married	Yes	No	Yes	No	No	No	23.2	98	148	77	46	7.39	90	238	4.67	198	8.11	146
1431	15.3207	No	Male	69	Married	No	No	No	No	No	No	21.6	98	107	59	43.9	5.44	102	408	4.31	198	5.47	130
1432	28.9949	Yes	Male	60	Married	No	No	No	No	No	No	23.3	102	117	74	44.5	4.29	71	438	4.73	338	6.12	141
1433	13.1813	No	Male	62	Married	Yes	No	No	No	No	No	23.7	63	157	87	43.6	4.97	77	351	4.93	195	4.38	152
1434	28.6062	No	Female	61	Married	No	No	No	No	No	No	23.1	68	101	60	42.5	4.37	48	312	4.31	282	4.09	131
1435	80.1457	Yes	Female	69	Married	Yes	Yes	No	No	No	No	20.2	88	121	81	47.5	6.41	59	248	4.57	184	6.14	137
1436	22.3975	No	Male	61	Married	No	Yes	No	No	No	No	25.3	69	139	77	45.5	6.08	67	425	4.64	207	4.47	152
1437	20.9253	No	Male	71	Married	No	Yes	No	No	No	No	24.6	71	155	71	43.8	6.05	78	334	4.63	161	4.92	145
1438	14.4303	No	Male	60	Married	No	No	No	No	No	No	20.9	75	152	99	43	4.65	64	230	4.85	179	3.84	153
1439	23.4662	No	Male	60	Married	No	No	No	No	No	No	25	77	164	97	41.6	4.89	74	336	5.35	260	5.47	161
1440	58.8438	No	Male	61	Married	Yes	No	No	No	No	No	28.7	96	157	74	45.6	5.98	64	503	4.5	223	5.3	143
1441	130.294	No	Male	61	Married	Yes	No	No	No	No	No	22.5	94	151	89	47.5	4.18	74	393	6.1	199	6.16	173
1442	3.96685	No	Female	60	Married	No	No	No	No	No	No	22.8	61	113	72	45.3	5.5	50	255	4.27	202	4.42	135
1443	5.07535	No	Female	60	Married	No	No	No	No	No	No	22.4	69	111	67	42.6	4.42	38	251	4.78	155	3.54	141
1444	27.7432	Yes	Female	64	Married	No	No	No	No	No	No	28.7	74	159	87	46.4	6.7	54	222	4.62	213	4.39	140
1445	37.1734	No	Male	60	Married	No	No	No	No	No	No	29.3	85	133	80	45.1	5.75	64	475	5.23	263	5.84	152
1446	45.3662	No	Male	60	Married	Yes	No	No	No	No	No	26.1	88	152	100	45.2	5.03	62	384	4.48	382	6.47	133
1447	11.5266	No	Male	88	Married	Yes	No	No	No	No	No	23.8	81	175	87	44.6	4.88	67	396	4.04	218	5.59	125
1448	15.8468	No	Male	81	Married	Yes	No	No	No	No	No	29.6	72	133	59	42.3	8.58	111	417	5.09	127	6.07	150
1449	19.3671	Yes	Female	78	Married	Yes	No	No	No	No	No	26.2	81	147	68	41	5.53	39	336	5.49	276	7.88	114
1450	4.88269	Yes	Female	76	Married	No	No	No	No	No	No	16	71	158	88	41.4	4.22	37	242	4	206	3.51	122
1451	10.88	No	Male	74	Married	No	No	No	No	No	No	26.5	82	133	68	43.5	4.95	60	234	4.25	224	6.23	135
1452	6.60682	Yes	Male	76	Married	Yes	Yes	No	No	No	No	21	106	150	78	48.5	5.04	55	237	4.61	138	6.6	151
1453	15.4059	No	Male	70	Married	Yes	No	No	No	No	No	26.5	100	144	83	46.4	5.87	69	459	6.26	210	7.01	131
1454	3.74238	No	Male	68	Married	Yes	No	No	No	No	No	31.1	72	126	65	47.7	3.58	62	307	4.48	188	5.08	146
1455	21.2018	No	Male	67	Married	Yes	No	No	No	No	No	29	71	128	74	44.5	5.45	72	464	4.58	131	7.24	149
1456	19.6851	No	Male	64	Married	No	No	No	No	No	No	27.3	73	132	83	42.5	6.73	70	397	4.65	190	5.62	148
1457	28.3497	No	Male	63	Married	No	No	No	No	No	No	23.4	78	120	85	45.6	3.95	65	223	5.14	312	6.18	158
1458	11.6928	No	Male	66	Married	No	No	No	No	No	No	23.4	88	147	90	44.3	5.55	82	345	4.47	172	5.58	142
1459	12.6529	No	Male	62	Married	Yes	No	No	No	No	No	24.6	59	145	91	41.5	6.76	72	327	4.32	198	4.95	139
1460	9.62142	No	Male	60	Married	Yes	No	No	No	No	No	21.8	82	150	96	47.5	3.99	65	423	5.12	207	6.31	156
1461	4.22947	No	Female	61	Married	No	No	No	No	No	No	18.5	67	87	55	45.7	7.16	44	353	4.32	160	5.25	130
1462	10.95	No	Male	60	Married	No	Yes	No	No	No	No	21.8	73	138	90	44.7	8.11	78	325	4.77	152	4.7	146
1463	12.7917	No	Male	60	Married	Yes	No	No	No	No	Yes	25.8	73	116	75	42.6	5.16	90	346	5.14	151	6.31	156
1464	17.4247	Yes	Male	93	Married	Yes	No	No	No	No	No	21.1	80	150	74	42.7	5.48	77	393	4.81	109	4.5	136
1465	64.7697	No	Male	60	Married	Yes	No	No	No	No	No	27	74	118	83	44.9	7.28	59	296	5	217	6.19	154
1466	6.74474	Yes	Male	69	Married	Yes	No	No	No	No	No	24	80	117	81	44.8	6.25	70	445	4.53	171	4.37	152
1467	38.2681	No	Male	65	Married	Yes	No	No	No	No	No	24.5	69	118	69	43.3	5.85	64	442	5.17	240	6.03	148
1468	71.2131	No	Female	63	Married	No	No	No	No	No	No	25.1	80	119	68	44	5.62	50	278	4.62	261	5.65	132
1469	6.70896	No	Male	60	Married	No	No	No	No	No	No	21.7	106	121	79	46.3	5.4	76	429	4.72	265	8.43	151
1470	10.0198	No	Male	60	Married	No	No	No	No	No	No	20.4	90	136	78	44.1	5.96	70	273	4.9	202	4.09	158
1471	6.20016	Yes	Female	85	Married	No	No	Yes	No	No	No	22.2	54	152	69	44.2	8.87	50	323	4.39	178	6.55	139
1472	3.12186	Yes	Male	75	Married	Yes	No	No	Yes	No	No	27.2	67	184	100	43.1	4.97	73	338	4.22	126	5.47	146
1473	13.9449	No	Male	86	Married	No	No	No	No	No	No	28	78	163	77	41.3	7.55	85	313	3.82	163	6.63	119
1474	17.5819	No	Female	63	Married	No	No	No	No	No	No	20.7	67	146	77	41.9	7.81	61	320	4.13	210	5.1	127
1475	7.12492	No	Female	63	Married	No	No	No	No	No	No	31.7	80	130	79	42.1	6.19	45	388	4.83	278	4.64	136
1476	100.277	No	Male	62	Married	No	No	No	No	No	No	21.6	99	139	94	47.2	7.18	51	272	5.45	185	5.78	170
1477	63.9581	No	Male	61	Married	Yes	No	No	No	No	No	27.5	91	138	79	47.7	4.09	61	460	5.01	264	8.06	158
1478	16.7376	No	Male	60	Married	No	No	No	No	No	No	25	85	138	85	42.8	7.05	73	361	4.36	207	6.27	147
1479	39.4963	No	Female	71	Married	No	No	No	No	No	No	24.1	82	123	84	39.8	6.72	54	278	3.99	223	4.99	126
1480	15.5149	No	Male	84	Married	No	No	No	No	No	No	23.7	69	140	77	43.4	6.37	62	243	3.93	145	5.43	118
1481	9.16709	No	Male	65	Married	No	No	No	No	No	No	22.7	67	149	70	45.5	8.16	62	351	4.55	234	5.18	137
1482	11.7744	No	Male	72	Married	No	No	No	No	No	No	21.9	61	140	75	43.1	7.42	70	386	5.4	166	5.35	156
1483	32.256	Yes	Female	71	Married	No	No	No	No	No	No	28.9	55	157	72	40.3	5.47	67	296	4.22	190	6.9	135
1484	6.80392	No	Male	61	Married	No	No	No	No	No	No	26.8	89	150	90	44.4	5.92	72	336	4.5	163	4.83	147
1485	31.3372	No	Male	62	Married	Yes	No	No	No	No	No	22.3	73	148	90	41.7	5.62	67	388	4.14	222	5.96	144
1486	11.2447	No	Female	61	Married	Yes	No	No	No	No	No	22.4	82	145	90	44.7	3.93	40	272	4.33	253	3.91	131
1487	16.8764	Yes	Female	65	Married	No	No	No	No	No	No	23.2	91	131	71	43	5.01	56	320	4.15	253	5	133
1488	64.2255	No	Male	60	Married	Yes	No	No	No	No	No	21.6	64	127	86	43.5	6.78	69	375	4.71	184	5.72	149
1489	15.0371	No	Male	62	Married	Yes	No	No	No	No	No	26.9	86	116	68	41.6	5.55	87	301	4.49	176	6.69	145
1490	13.3065	No	Male	60	Married	Yes	No	Yes	No	No	No	26	60	132	85	46.4	6.6	80	440	4.99	224	4.64	149
1491	16.6975	No	Male	60	Married	No	No	No	No	No	No	22.9	70	132	89	41.2	7.77	86	329	4.56	117	12.37	145
1492	1.93884	No	Female	67	Married	No	No	No	No	No	No	21.4	85	153	79	45.7	4.97	37	266	4.75	247	6.15	140
1493	14.1315	Yes	Male	70	Married	Yes	No	Yes	No	No	No	22.6	81	148	69	42.2	4.11	87	610	4.73	329	13.88	146
1494	59.7205	Yes	Male	60	Married	No	No	No	No	No	No	24.1	81	132	85	45.4	5.83	72	403	4.82	292	7.47	154
1495	7.07361	No	Male	82	Married	No	No	No	No	No	No	21.6	100	185	105	42.8	5.54	84	491	4.6	219	6.57	138
1496	11.9677	Yes	Female	80	Married	Yes	No	No	No	No	No	24.1	85	148	61	44.4	5.82	73	536	4.61	276	5.17	146
1497	17.5059	No	Female	68	Married	No	No	No	No	No	No	24.3	62	131	68	45	6.63	41	326	4.31	279	7.1	130
1498	19.4782	Yes	Female	66	Married	No	No	No	No	No	No	22.9	91	128	69	44.3	5	37	342	4.2	354	6.59	127
1499	6.34599	No	Male	73	Married	Yes	No	No	No	No	No	27.4	75	129	92	44.8	4.25	63	416	4.87	196	5.96	154
1500	41.8994	No	Female	60	Married	No	No	No	No	No	No	21.74	74	147	95	45.1	4.66	41	371	5.14	337	7.55	145
1501	26.6686	No	Female	65	Married	Yes	Yes	No	No	No	No	22.1	73	149	82	42.3	4.54	49	244	4.48	228	5.12	130
1502	12.1717	No	Male	68	Married	Yes	No	No	No	No	No	25.4	75	140	71	45.2	4.47	76	341	4.88	208	6.1	150
1503	8.93389	No	Male	69	Married	Yes	Yes	No	No	No	Yes	24.1	74	148	81	42.6	7.14	72	407	4.85	123	5.96	144
1504	13.8449	No	Male	89	Married	Yes	No	No	Yes	No	No	25.7	58	156	61	43	8.73	86	448	4.24	208	6.17	129
1505	5.78476	No	Female	89	Married	No	No	No	No	No	No	25.5	69	162	67	39.4	4.41	55	279	3.85	231	7.24	118
1506	20.591	No	Male	84	Married	Yes	No	No	No	No	No	28.4	71	157	77	43.8	10.37	103	566	4.08	206	6.39	133
1507	35.4461	No	Male	81	Married	No	No	No	No	No	No	28.4	82	144	76	38.7	6.09	70	437	4.64	344	9.29	136
1508	6.28558	Yes	Male	70	Married	Yes	Yes	No	No	No	No	24.7	107	168	90	51	6.25	61	411	4.66	240	8.59	145
1509	4.55381	Yes	Male	76	Married	Yes	No	Yes	No	No	No	23.4	79	155	82	45.9	7.87	97	398	3.97	198	6.6	130
1510	20.2749	No	Male	69	Married	No	No	No	No	No	Yes	25.3	79	143	92	42.4	5.99	89	449	5.12	215	5.61	158
1511	6.06953	No	Male	69	Married	Yes	No	No	No	No	No	26.2	78	138	82	42.5	5.83	87	437	4.41	151	6.56	138
1512	17.7609	Yes	Male	66	Married	Yes	No	No	No	No	No	26.2	78	135	76	42.2	4.02	76	439	4.6	218	5.38	142
1513	6.85912	Yes	Female	73	Married	No	No	No	No	No	No	22.2	93	140	84	45.4	3.18	31	217	3.18	250	6.09	126
1514	6.05233	Yes	Male	67	Married	No	No	No	No	No	No	23.1	80	137	75	41.5	7.29	64	404	4.53	144	3.95	142
1515	97.6563	No	Male	61	Married	Yes	Yes	No	No	No	No	26.5	94	158	90	46	5.59	47	296	4.9	172	5.72	156
1516	36.2124	No	Male	60	Married	Yes	No	No	No	No	No	27.8	80	117	76	42.8	5.39	70	378	4.66	217	7.36	153
1517	20.0277	No	Male	60	Married	No	No	No	No	No	No	22.5	84	118	71	41.8	3.5	73	423	4.31	216	9.1	143
1518	31.7244	Yes	Female	83	Married	Yes	Yes	No	No	No	No	18.1	74	122	59	44.2	15.71	136	559	4.11	138	7.07	117
1519	2.23148	No	Male	81	Married	Yes	No	No	No	No	No	24.4	74	163	71	44.3	7.98	79	323	3.94	226	5.71	122
1520	5.17269	Yes	Male	82	Married	No	Yes	No	No	No	No	24.9	95	159	77	44.1	6.14	76	358	5.04	187	9.46	155
1521	16.3994	No	Male	76	Married	No	Yes	No	No	No	No	22.4	64	140	81	42.8	5.11	75	284	5.3	256	5.94	171
1522	34.8039	No	Male	76	Married	Yes	No	No	No	No	No	27.6	81	158	100	44.6	6.72	68	304	4.75	210	6.16	153
1523	29.4196	No	Female	75	Married	No	No	No	No	No	No	29.9	76	119	78	45	6.97	68	448	4.88	195	6.11	137
1524	3.46935	Yes	Male	74	Married	Yes	No	No	No	No	No	19.9	81	135	68	42	7.09	82	403	4.65	186	6.13	149
1525	21.2947	Yes	Female	74	Married	No	No	No	No	No	No	23.9	83	143	70	43.1	4.63	55	263	4.44	226	6.32	139
1526	38.6804	No	Female	73	Married	No	No	Yes	No	No	No	21.7	100	176	90	44.8	7.26	75	362	4.63	106	6.93	134
1527	15.7611	No	Male	73	Married	No	No	No	No	No	No	22.6	68	134	81	45	6.66	72	343	4.44	135	3.96	138
1528	72.471	No	Male	71	Married	Yes	No	No	No	No	No	26.4	86	135	89	42.9	6.05	63	308	5.08	241	7.2	153
1529	4.03754	No	Male	71	Married	No	Yes	Yes	No	No	No	27.6	73	112	73	42.9	6.1	79	413	4.72	140	3.2	146
1530	10.5001	No	Male	70	Married	Yes	No	No	No	No	No	27.6	72	155	76	47.1	5.6	67	394	4.76	222	6.71	156
1531	17.9017	Yes	Male	70	Married	No	No	No	No	No	No	24.6	88	119	69	48	6.35	65	396	4.19	201	6.27	145
1532	26.1635	No	Male	70	Married	Yes	Yes	No	No	No	No	23.8	72	122	72	45.8	6.2	94	474	4.96	210	8.23	154
1533	13.6995	No	Male	68	Married	No	No	No	No	No	Yes	22	89	111	71	44.8	6.04	90	467	4.66	208	6.39	139
1534	16.9887	No	Male	67	Married	Yes	No	No	No	No	No	25.2	84	152	94	47.5	8.14	85	513	4.11	201	6.14	138
1535	12.3524	No	Male	67	Married	No	No	No	No	No	No	24	67	146	85	43.3	6.71	58	296	4.58	233	4.81	143
1536	54.7938	Yes	Male	67	Married	Yes	No	No	No	No	No	31.2	67	137	76	44.7	5.82	88	454	4.77	182	5.45	148
1537	34.3998	No	Male	66	Married	Yes	No	No	No	No	No	27.2	70	122	69	46.1	5.94	80	339	4.68	146	4.45	156
1538	18.5583	No	Female	65	Married	No	No	No	No	No	No	21.5	73	126	75	45.5	4.6	53	376	5.38	280	4.4	142
1539	8.03846	No	Male	65	Married	No	No	No	No	No	Yes	27.5	66	114	71	44.9	7.73	61	502	4.29	177	4.57	145
1540	6.79126	No	Male	64	Married	No	No	No	No	No	No	21.8	66	138	75	43.6	4.09	60	397	4.27	243	5.54	133
1541	12.2357	No	Male	70	Married	Yes	Yes	Yes	No	No	No	24.1	87	130	80	44.6	4.46	53	310	5.09	143	6.57	159
1542	9.14171	Yes	Male	63	Married	No	No	No	No	No	No	23.7	95	149	78	43.6	6.1	69	388	5.36	174	4.41	155
1543	5.10325	No	Female	63	Married	Yes	No	No	No	No	No	22.4	90	142	76	44.5	4.45	62	288	4.31	237	4.9	125
1544	5.45688	No	Male	62	Married	No	No	No	No	No	No	23.2	62	113	69	44.3	4.97	61	282	4.77	194	6.11	148
1545	23.7374	Yes	Male	60	Married	No	No	No	No	No	No	27.2	85	150	90	43.9	7.88	75	477	4.96	197	6.69	151
1546	8.13003	No	Male	60	Married	Yes	No	No	No	No	No	21.6	69	106	69	44	6.45	75	310	4.71	122	3.21	146
1547	11.682	No	Male	67	Married	Yes	Yes	No	No	No	No	19.6	93	141	91	46	4.69	67	324	5.01	303	7.61	146
1548	22.4028	No	Male	66	Married	Yes	No	No	No	No	No	27.7	84	119	78	43.6	4.79	67	276	5.13	164	6.11	159
1549	9.84091	No	Male	73	Married	Yes	Yes	No	No	No	No	22.6	83	140	72	42.7	5.43	66	325	4.78	153	5.42	145
1550	27.8552	No	Female	63	Married	No	No	No	No	No	No	20.7	84	103	67	45.9	5.45	52	269	4.64	222	6.89	142
1551	2.86173	No	Male	69	Married	No	No	No	No	No	No	24.9	116	137	79	45.8	3.62	66	319	4.92	193	5.17	151
1552	12.2359	No	Male	61	Married	Yes	No	No	No	No	No	22.1	69	137	89	42.6	5.57	82	472	5.13	250	5.85	156
1553	22.8093	No	Female	67	Married	No	No	No	No	No	No	23.3	56	145	71	43.4	5.8	56	343	4.06	194	6.33	130
1554	30.0124	No	Male	64	Married	Yes	No	No	No	No	No	25.6	68	116	73	42	5.14	76	417	4.7	273	7.03	147
1555	2.18848	No	Male	68	Married	Yes	Yes	No	No	No	No	26.9	71	122	82	42.9	6.26	51	304	5.13	267	6.25	160
1556	8.90151	No	Male	74	Married	Yes	Yes	No	No	No	No	19.2	83	152	78	44	8.11	106	304	4.32	157	8.42	134
1557	91.609	No	Female	86	Married	Yes	Yes	No	No	No	No	21.5	65	190	76	42.8	3.69	51	288	4.21	195	6.81	130
1558	0.644816	Yes	Male	71	Married	Yes	No	Yes	No	No	No	24.5	60	128	76	41.6	7.06	98	415	4.45	178	7.02	139
1559	36.1313	Yes	Male	62	Married	No	No	No	No	No	No	24.5	91	137	81	44.4	5.49	62	388	4.67	201	5.62	136
1560	25.1973	No	Male	90	Married	Yes	No	No	No	No	No	21.8	80	171	79	40.7	4.56	64	436	5.11	236	6.81	155
1561	9.76791	Yes	Male	90	Married	No	No	Yes	Yes	No	No	21.8	45	128	70	34.7	5.2	59	391	4.38	204	6.28	140
1562	32.787	No	Male	83	Married	Yes	No	No	No	No	No	33.9	89	162	80	42.4	5.09	54	433	4.55	192	6.1	141
1563	1.24252	Yes	Male	79	Married	No	No	Yes	No	No	Yes	21.6	91	100	53	36.3	14.99	133	675	2.65	90	5.93	101
1564	8.29667	No	Male	83	Married	Yes	Yes	No	No	No	Yes	21.3	106	138	50	42.9	13.81	101	512	3.55	253	10.2	109
1565	10.6735	No	Male	76	Married	Yes	Yes	No	No	No	No	26.3	87	163	90	42.9	4.16	63	269	5.1	225	6.16	119
1566	5.92095	No	Male	67	Married	No	No	No	No	Yes	No	22.6	88	125	62	41.3	4.81	82	341	4.77	264	10.64	144
1567	32.5998	No	Male	78	Married	Yes	No	No	No	No	No	29.5	108	150	96	45.8	4.61	73	362	6.26	144	9.5	163
1568	3.50511	Yes	Male	77	Married	Yes	No	No	No	No	No	28.7	77	117	60	42.2	4.1	51	351	4.05	262	5.44	126
1569	5.31254	No	Male	72	Married	Yes	Yes	No	No	No	No	23.6	77	163	82	41	7.95	67	228	4.9	183	8.68	158
1570	11.799	Yes	Male	83	Married	Yes	No	No	No	No	No	24.9	74	150	55	39.6	10.19	89	617	4.43	161	4.74	141
1571	10.948	Yes	Female	72	Married	Yes	No	No	No	No	No	24.9	65	163	80	42	3.89	38	253	4.24	220	5.83	135
1572	6.69579	No	Male	65	Married	No	Yes	No	No	No	No	23.2	57	133	79	40.4	4.74	62	269	4.37	259	7.52	142
1573	7.04509	No	Male	62	Married	Yes	Yes	No	No	No	No	20.2	73	126	87	44.1	7.72	90	352	4.31	230	5.63	135
1574	9.76064	Yes	Female	61	Married	Yes	No	No	No	No	No	23	90	120	80	48.1	6.99	55	268	4.61	210	7	132
1575	40.145	No	Male	71	Married	Yes	No	No	No	No	No	26.4	79	145	86	42.5	6.24	81	366	4.34	279	9.44	135
1576	8.30261	No	Male	68	Married	Yes	No	No	No	No	No	29.4	62	144	71	48.3	5.38	102	456	4.38	239	8.69	141
1577	24.0497	Yes	Male	68	Married	No	No	No	No	No	No	25.2	78	124	79	42.8	5.92	72	313	5.06	166	5.67	150
1578	21.7617	No	Male	71	Married	Yes	No	No	No	No	Yes	26.5	88	129	73	46.9	6.25	47	321	4.48	173	4.44	142
1579	4.2413	No	Male	74	Married	Yes	No	No	No	No	No	22.8	68	140	80	45.5	7.72	58	350	4.28	202	6	138
1580	37.0973	No	Male	70	Married	Yes	No	No	No	No	No	23.3	71	138	87	42.1	5.27	76	308	4.91	234	5.39	144
1581	18.0464	Yes	Male	68	Married	Yes	No	No	No	No	No	26.1	89	160	91	44.1	3.75	60	248	4.24	185	7.01	132
1582	21.6311	No	Male	62	Married	Yes	Yes	No	No	No	No	25.2	89	122	80	42.5	6.37	76	526	5.33	294	9.42	152
1583	13.9474	No	Male	62	Married	Yes	Yes	No	No	No	No	22	91	127	75	46.3	6.51	78	416	4.7	203	8.94	138
1584	30.5501	No	Female	71	Married	Yes	No	No	No	No	No	24.1	77	145	80	43	5.36	65	342	4.14	265	5.37	130
1585	5.9911	Yes	Female	87	Married	Yes	No	No	No	Yes	No	27	78	161	68	40.7	6.54	63	326	5.38	222	6.47	160
1586	21.134	No	Male	61	Married	Yes	No	No	No	No	No	27	77	157	98	45.6	6.35	61	328	4.94	199	6.88	151
1587	74.8367	No	Female	61	Married	No	No	No	No	No	No	22.59	63	161	82	49.3	5.16	50	289	4.54	198	5.24	138
1588	24.7616	No	Male	66	Married	Yes	No	No	No	No	No	25	64	124	77	44.3	5.13	80	369	5.08	215	7.09	154
1589	8.50705	Yes	Male	90	Married	No	No	No	No	No	No	20.2	66	134	76	40.9	6.22	67	357	4.39	109	5.51	134
1590	3.1425	No	Female	76	Married	Yes	No	No	No	No	No	20.7	65	150	93	43.5	3.92	58	205	4.32	233	5.13	133
1591	46.2211	Yes	Male	65	Married	Yes	No	No	Yes	No	No	29.5	67	126	67	44.1	7.71	100	473	4.6	133	7.17	136
1592	10.0069	No	Male	82	Married	Yes	No	No	No	No	No	25	78	169	99	43.8	5.75	74	286	5.26	144	4.83	162
1593	30.3754	No	Male	67	Married	Yes	No	No	No	No	No	22.8	72	148	89	40.6	4.86	73	332	4.6	147	10.95	149
1594	9.44673	No	Female	66	Married	No	No	No	No	No	No	19.7	71	134	60	44.4	4.45	39	243	4.28	181	3.79	125
1595	15.808	No	Male	74	Married	Yes	No	No	No	No	No	26.7	101	144	84	43.7	4.16	61	408	4.98	227	6.73	152
1596	57.8602	No	Female	73	Married	No	No	No	No	No	No	25.9	69	137	73	41.4	5.02	67	330	4.52	247	4.84	135
1597	19.3422	No	Male	72	Married	No	No	No	No	No	No	19.9	76	127	62	41.5	6.78	54	312	4.56	185	5.17	143
1598	38.2491	Yes	Male	73	Married	Yes	No	No	No	No	No	23	90	127	78	44	5.3	57	215	5.21	198	5.86	157
1599	40.5734	No	Male	71	Married	Yes	No	No	No	No	No	25.9	70	130	72	44.6	6.17	79	395	4.93	250	8.39	153
1600	11.5269	No	Male	70	Married	No	No	No	No	No	No	24.9	80	129	85	40.8	7.34	82	377	4.97	269	4.65	146
1601	10.3658	Yes	Male	67	Married	Yes	No	No	No	No	No	26.3	79	138	80	43	5.12	67	436	4.98	180	7.33	158
1602	59.1105	No	Male	68	Married	No	No	No	No	No	No	23.9	58	146	77	44.3	6.1	62	448	5.72	159	7.31	151
1603	24.1204	No	Male	68	Married	No	No	No	No	No	No	25.8	75	131	81	44.1	4.33	55	381	4.98	155	4.12	164
1604	2.68509	No	Male	66	Married	No	No	No	No	No	No	16.4	84	130	75	44.2	3.4	60	265	4.89	156	4.16	148
1605	5.51	Yes	Male	75	Married	Yes	No	Yes	No	No	No	25.5	80	126	69	41.1	5.3	49	347	4.74	186	8.78	142
1606	8.59658	No	Male	72	Married	No	No	No	No	No	No	23.7	67	150	90	44.2	6.45	60	334	4.68	134	5.44	146
1607	18.1603	No	Male	67	Married	Yes	No	No	No	No	No	24.7	78	106	67	44.5	4.12	49	363	4.72	262	4.59	154
1608	25.8339	No	Male	66	Married	Yes	Yes	No	No	No	No	22.5	78	127	76	44.7	6.02	50	203	4.57	144	5.99	155
1609	21.2193	No	Male	68	Married	Yes	No	No	No	No	No	22.6	86	142	78	44.9	5.92	77	371	4.31	173	4.59	143
1610	21.386	No	Male	66	Married	Yes	No	No	No	No	No	23.3	79	111	80	43.7	4.74	66	476	4.59	334	6.18	148
1611	6.3042	No	Male	65	Married	No	No	No	No	No	No	21.1	98	150	91	45.3	4.98	74	351	4.99	125	5.27	152
1612	14.2553	No	Male	65	Married	Yes	Yes	Yes	No	No	No	26.7	69	139	70	46.5	4.82	75	274	4.85	182	5.8	143
1613	8.72936	No	Male	65	Married	No	No	No	No	No	No	22.3	78	138	76	44.9	4.95	63	388	4.67	166	5.28	148
1614	41.4029	Yes	Male	61	Married	Yes	No	No	No	No	No	27.5	85	150	83	46.3	8.46	63	315	4.62	282	8.31	144
1615	11.5472	No	Male	63	Married	Yes	No	No	No	No	No	25.3	61	149	91	41.6	7.07	67	243	4.62	247	5.96	147
1616	11.9823	No	Male	63	Married	Yes	Yes	No	No	No	No	26	75	150	98	45.6	5.15	59	421	4.62	150	4.53	152
1617	2.1961	No	Male	60	Married	No	No	No	No	No	No	22.4	92	121	84	43.1	6.03	71	493	5.57	242	8.08	166
1618	12.4913	No	Male	63	Married	No	Yes	No	No	No	No	23.2	70	125	62	47.4	6.63	69	355	4.47	167	6.09	143
1619	48.2539	No	Male	62	Married	No	No	No	No	No	No	29.1	71	154	98	45.2	6.8	67	355	4.73	177	4.73	146
1620	20.8221	No	Male	62	Married	No	No	No	No	No	No	20.3	80	131	89	46.4	4.53	54	367	4.64	259	4.42	140
1621	68.4143	No	Male	60	Married	No	No	No	No	No	No	25.2	85	156	101	42.4	6.67	87	433	5.66	303	8.44	168
1622	27.3888	No	Female	62	Married	No	No	No	No	No	No	22.9	80	120	77	44.2	6.88	46	167	4.49	187	4.89	139
1623	13.1184	No	Male	61	Married	No	No	No	No	No	No	25.1	64	147	97	43.2	7.9	75	456	4.72	219	5.73	149
1624	4.10753	No	Male	61	Married	No	No	No	No	No	No	23.3	69	134	61	44.7	5.98	63	281	4.41	198	5.08	142
1625	63.3901	No	Male	61	Married	No	No	No	No	No	No	20.9	100	124	84	42.8	7.13	80	303	4.72	189	5.35	148
1626	11.9738	No	Male	61	Married	No	No	No	No	No	No	24	69	116	73	43.3	5.18	59	381	4.3	282	7.83	140
1627	4.56839	No	Male	61	Married	No	No	No	No	No	No	25.9	61	122	70	46.7	4.71	55	372	4.58	149	2.5	147
1628	19.0446	No	Male	61	Married	No	No	No	No	No	No	23.3	75	127	80	45.2	3.99	68	488	4.99	288	4.76	146
1629	48.6488	No	Male	60	Married	Yes	Yes	No	No	No	No	28.1	98	148	97	48.1	3.94	69	442	5.04	162	5.83	151
1630	14.8731	Yes	Male	60	Married	Yes	Yes	Yes	No	No	No	25.9	66	132	69	45.8	6.23	55	239	4.52	187	4.8	139
1631	13.5408	No	Male	61	Married	No	No	No	No	No	No	22.9	86	168	88	45.3	4.77	82	353	4.67	296	4.54	146
1632	31.1944	Yes	Male	60	Married	Yes	No	No	No	No	No	21.6	64	122	75	43.1	4.93	53	363	4.43	224	5.72	139
1633	49.0825	No	Male	60	Married	No	No	No	No	No	No	28.5	77	134	79	45.9	4.44	61	456	4.56	267	5	147
1634	27.2705	No	Male	60	Married	No	No	No	No	No	No	24.5	65	134	85	43.4	4.7	63	361	5.22	189	5.43	135
1635	37.1016	Yes	Male	60	Married	No	No	No	No	No	No	23.4	66	117	74	44	7.31	82	295	4.64	141	4.5	157
1636	75.4344	Yes	Male	82	Married	No	No	No	No	No	No	21.5	74	147	91	42.7	6.67	93	338	5.07	166	6.81	156
1637	4.6509	No	Male	75	Married	Yes	No	No	No	No	No	23.1	81	161	66	42.2	5.26	69	309	4.6	536	7.81	100
1638	17.4575	No	Male	63	Married	No	No	No	No	No	No	20.8	74	113	65	41.3	5.99	81	362	5	197	7.76	153
1639	4.90004	No	Male	87	Married	No	Yes	Yes	No	No	No	25.2	70	97	57	39.1	5.36	67	314	4.23	221	8.64	142
1640	12.3614	No	Male	72	Married	No	No	No	No	No	No	23.6	68	136	73	45.5	5.57	59	286	5.17	212	4.24	156
1641	3.56967	Yes	Female	72	Married	No	No	No	No	No	No	18.7	70	113	72	43.9	6.4	39	241	3.77	161	3.04	119
1642	39.6201	No	Female	70	Married	No	No	No	No	No	No	24.7	71	98	58	41.2	6.34	58	529	6.07	238	6.05	131
1643	14.8536	No	Male	70	Married	Yes	No	No	No	No	No	24.7	82	147	92	45	8.39	89	348	5.16	193	6.89	152
1644	18.549	No	Male	83	Married	Yes	No	No	No	No	No	23	67	137	74	41.6	5.52	80	382	4.73	186	4.33	149
1645	20.6391	No	Male	80	Married	Yes	Yes	No	No	No	No	26.4	93	154	75	44.7	6.59	75	311	4.28	283	9.58	119
1646	15.7178	No	Male	78	Married	No	Yes	No	No	No	No	24	77	135	84	42.6	5.33	55	394	4.22	192	6.27	142
1647	6.67554	No	Male	71	Married	Yes	Yes	Yes	No	No	No	22.2	83	149	79	44.6	9.34	89	435	4.56	128	4.65	147
1648	6.65715	Yes	Male	71	Married	No	No	No	No	No	No	22.1	69	124	77	40.4	6.37	68	343	4.22	113	3.74	136
1649	27.5659	No	Male	65	Married	No	No	No	No	No	No	24.8	114	121	85	45	4.07	75	342	5.66	276	6.25	172
1650	5.57374	No	Male	67	Married	Yes	No	No	No	No	No	27.3	60	146	84	44.5	7.54	85	455	4.54	223	6.13	148
1651	33.1739	No	Male	61	Married	No	No	No	No	No	No	27.7	77	156	92	43.6	4.51	64	454	5.92	206	5.67	177
1652	10.4286	Yes	Male	60	Married	Yes	No	No	No	No	No	23.8	69	132	87	40.8	5.52	82	425	4.92	183	4.39	152
1653	33.8892	No	Male	61	Married	No	Yes	No	No	No	No	19.6	65	171	103	41.7	10.89	107	467	4.38	171	7.25	132
1654	17.4051	Yes	Female	62	Married	No	No	No	No	No	No	26.9	70	121	84	42.9	6	48	354	4.35	230	5.04	129
1655	22.9213	No	Male	61	Married	Yes	No	No	No	No	No	23.5	63	139	81	46.1	4.18	74	477	4.93	214	6.03	164
1656	2.51592	No	Male	64	Married	Yes	No	No	No	No	No	24.7	82	126	72	39.7	8.36	100	428	3.41	260	4.57	81
1657	14.5818	No	Male	71	Married	No	No	No	No	No	No	23.3	73	130	67	44	6.54	72	385	4.78	152	7.16	146
1658	30.8511	Yes	Male	70	Married	No	No	No	No	No	No	22	69	131	75	44.1	6.64	55	195	4.44	187	5.89	138
1659	35.2284	Yes	Male	81	Married	No	No	No	No	No	No	23.6	73	125	75	44.4	7.56	78	399	4.9	186	6.21	149
1660	9.83897	No	Female	65	Married	No	No	No	No	No	No	21.9	71	143	79	45.5	5.41	54	289	4.1	241	7.46	123
1661	27.8914	No	Male	77	Married	Yes	No	No	No	No	No	26.9	85	170	95	41.1	7.24	60	366	5.41	227	5.13	152
1662	18.8223	No	Male	70	Married	No	No	No	No	No	No	21.2	69	160	94	43.1	6.49	66	336	4.65	199	5.63	145
1663	16.3278	No	Male	78	Married	Yes	No	No	No	No	No	25.1	71	138	78	40.8	5.61	65	477	4.86	208	13.31	151
1664	15.1313	No	Male	75	Married	No	No	No	No	No	No	22.6	74	114	58	43.5	6.19	66	339	4.73	133	5	148
1665	58.1249	No	Male	73	Married	No	No	No	No	No	No	23.3	76	139	76	40.3	5.67	61	455	4.7	190	6.34	145
1666	71.7197	No	Male	72	Married	No	No	No	No	No	No	26.9	68	117	68	42.7	4.85	59	399	4.53	129	4.26	138
1667	11.0283	Yes	Male	65	Married	No	No	No	No	No	No	22.4	81	134	90	41.4	5.91	70	468	4.86	264	5.69	147
1668	31.5094	Yes	Male	65	Married	Yes	No	No	No	No	No	23.6	72	125	74	43.4	6.78	75	453	4.33	159	4.69	143
1669	33.4399	No	Male	69	Married	No	No	No	No	No	No	25	91	160	96	42.2	4.63	65	371	4.51	228	5.62	138
1670	32.0912	No	Male	68	Married	No	No	No	No	No	No	25.6	78	164	89	46.5	5.8	75	350	5.64	128	5.99	166
1671	7.60098	No	Male	68	Married	No	No	No	Yes	No	No	18.9	76	125	71	46.1	5.76	60	389	5.23	200	5.3	150
1672	15.576	No	Male	66	Married	No	No	No	No	No	No	26.4	64	129	83	44.7	3.65	59	242	4.22	243	4.96	135
1673	13.515	Yes	Male	71	Married	No	No	No	No	No	No	21.5	85	113	73	42.2	3.98	72	356	4.61	184	5.66	140
1674	32.436	No	Male	67	Married	No	No	No	No	No	No	28.7	66	140	70	43.7	7.14	71	420	5.06	177	5.68	158
1675	17.0955	No	Female	79	Married	Yes	No	No	No	No	No	26.5	94	172	86	44	6.53	62	396	5.01	226	6.22	139
1676	27.0359	No	Male	62	Married	Yes	No	No	No	No	Yes	24.7	66	139	85	40	5.94	67	306	4.34	227	5.5	141
1677	13.5125	No	Male	62	Married	Yes	Yes	No	Yes	No	No	26.5	75	120	88	42.6	5.68	57	392	4.56	292	7.93	132
1678	34.6118	No	Male	60	Married	Yes	No	No	No	No	Yes	28.7	73	162	88	46.8	4.75	73	547	4.99	224	8.69	152
1679	3.82023	No	Male	62	Married	No	No	No	No	No	No	19.2	74	132	84	41.9	5.21	64	348	5.02	113	3.92	164
1680	20.9992	No	Male	61	Married	No	No	No	No	No	No	23.2	66	155	88	43.7	6.03	62	383	4.55	223	5.09	143
1681	48.1872	No	Female	61	Married	No	No	No	No	No	No	24	67	114	52	42.4	4.96	47	268	5.21	199	5.87	156
1682	8.51011	No	Male	61	Married	No	No	No	No	No	No	23.2	67	137	94	42.6	10.39	98	387	4.25	223	5.43	142
1683	20.8228	No	Male	60	Married	No	No	No	No	No	No	22.9	93	129	88	43.3	5.04	66	411	4.93	237	8.03	148
1684	3.2011	No	Male	60	Married	No	Yes	Yes	No	No	No	23.2	76	118	77	42.7	8.52	66	291	4.89	195	4.43	147
1685	8.47024	No	Male	60	Married	No	No	No	No	No	No	22.5	93	124	87	46	9.66	67	404	5.01	251	6.63	149
1686	6.66978	No	Male	73	Married	Yes	No	No	No	No	No	23.8	92	154	101	46	7.02	84	367	5.41	185	6.81	174
1687	36.3031	No	Male	61	Married	No	No	No	No	No	No	25.2	81	128	81	46.2	4.68	76	402	4.92	139	5.74	150
1688	15.9026	No	Female	60	Married	No	No	No	No	No	No	21.6	81	123	77	44.2	5.64	54	304	4.14	279	8.43	130
1689	9.42717	Yes	Male	63	Married	Yes	Yes	No	No	No	No	22	85	138	73	44.5	6.47	67	454	4.16	180	4.02	141
1690	10.8844	No	Male	63	Married	No	No	No	No	No	No	27.4	69	172	98	44	7.09	87	333	4.91	160	6.49	160
1691	4.64647	No	Male	60	Married	No	Yes	No	No	No	No	21.1	86	109	79	43	6.61	79	489	4.55	187	3.99	145
1692	20.7983	No	Male	66	Married	No	Yes	No	No	No	No	24.6	107	139	83	45.7	5.56	59	450	4.75	208	9.01	150
1693	45.9781	No	Female	60	Married	Yes	No	No	No	No	No	24.5	95	140	91	48	4.81	59	287	4.49	274	6.25	143
1694	45.9226	No	Male	61	Married	No	No	No	No	No	No	22.9	80	113	76	43.6	5.38	75	476	4.97	159	6.02	153
1695	71.9964	No	Male	61	Married	No	Yes	No	No	No	No	23	77	119	63	41.3	4.83	60	281	4.64	190	6.56	150
1696	70.2425	No	Male	62	Married	No	No	No	No	No	No	27.3	91	167	87	48.8	5.09	59	385	4.67	194	6.55	147
1697	10.2051	No	Male	60	Married	No	No	No	No	No	No	25.9	67	128	77	43.6	6.99	68	406	4.85	194	5.25	150
1698	33.7443	No	Male	60	Married	No	No	No	No	No	No	22.8	76	117	73	45.3	5.85	66	340	4.76	156	6.05	148
1699	11.7212	Yes	Male	82	Married	No	No	No	No	No	No	20.8	85	124	72	41.1	6.32	71	248	3.6	166	4.35	121
1700	21.4528	No	Male	79	Married	Yes	Yes	Yes	No	No	No	23.5	77	173	67	46.6	9.78	119	373	5.09	220	7.07	151
1701	18.5541	Yes	Male	84	Married	Yes	Yes	No	No	No	No	22.5	60	157	72	40.7	6.42	54	311	5.04	141	6.36	151
1702	6.08945	No	Male	88	Married	No	Yes	No	No	No	No	20.2	77	135	81	41	5.63	77	319	4.63	229	5.7	148
1703	1.89918	No	Male	81	Married	Yes	No	No	No	No	No	20.5	83	137	73	42.6	4.39	60	339	4.65	177	5.91	140
1704	2.16869	No	Male	92	Married	Yes	Yes	No	No	No	No	21.7	105	157	72	45.1	4.91	55	238	4.83	236	9.2	142
1705	4.76006	No	Male	70	Married	No	No	No	No	No	No	21.4	81	152	77	40	4.45	76	312	4.1	149	5.04	127
1706	20.4173	No	Male	70	Married	No	No	No	No	No	No	21.9	87	115	82	47.4	4.55	68	513	5.81	222	6.04	167
1707	12.5742	Yes	Female	69	Married	No	No	No	No	No	No	23.6	84	153	82	44.8	8.04	60	334	4.2	338	5.19	129
1708	9.92983	No	Male	86	Married	Yes	No	Yes	No	Yes	No	22.4	70	118	73	44.6	6.42	99	489	4.53	123	5.6	141
1709	12.8858	No	Male	87	Married	Yes	No	Yes	Yes	No	No	27.6	92	142	78	40.6	10.53	113	356	4.31	176	6.45	133
1710	28.1142	No	Male	68	Married	No	No	No	No	No	No	25.1	77	129	76	42.3	4.9	51	347	4.93	233	7.57	151
1711	7.84704	No	Male	69	Married	Yes	No	No	No	No	No	23.4	84	113	68	43.4	8.03	67	319	4.8	239	3.89	151
1712	253.333	No	Female	70	Married	No	No	No	No	No	No	24.8	100	142	70	42.3	4.21	47	337	4.23	201	5	131
1713	33.7999	No	Male	69	Married	Yes	No	No	No	No	No	28.3	83	116	73	46.7	5.83	73	531	4.93	252	4.73	152
1714	40.3619	No	Male	71	Married	No	No	No	No	No	No	23.2	71	146	83	43	5.46	56	330	5.2	157	5.94	157
1715	8.23674	No	Male	67	Married	Yes	Yes	No	Yes	No	No	27.6	53	141	64	48	9.94	71	381	4.12	201	8.62	126
1716	19.629	No	Male	65	Married	Yes	Yes	No	No	No	No	22	91	150	87	42.7	5.34	83	435	4.78	231	6.26	156
1717	9.53178	No	Male	66	Married	Yes	No	No	No	No	No	23.5	83	134	82	42.8	5.77	58	337	4.93	260	5.08	150
1718	8.81179	No	Male	67	Married	No	No	Yes	No	No	No	30.3	79	109	67	44.9	6.29	73	248	5.01	217	6.33	149
1719	33.6284	No	Male	70	Married	Yes	No	No	No	No	No	31.9	87	131	78	40.5	7.98	66	451	4.15	261	6.08	133
1720	9.00876	No	Female	60	Married	No	No	No	No	No	No	19.9	81	134	91	46.6	5.62	51	239	4.66	218	2.55	139
1721	26.9192	No	Male	60	Married	Yes	No	No	No	No	No	23.8	83	117	81	44.9	10.09	71	291	4.8	235	6.28	155
1722	11.7695	No	Male	60	Married	No	No	No	No	No	No	28.5	80	93	62	41.7	6.65	65	342	5.05	173	5.34	152
1723	16.2483	No	Male	72	Married	No	No	No	No	No	No	21.8	79	142	73	44.8	8.46	61	377	4.96	185	5.29	151
1724	20.088	Yes	Female	71	Married	Yes	No	No	No	No	No	21.3	71	159	79	43.7	4.22	59	266	4.36	155	5.13	128
1725	7.27371	No	Male	67	Married	No	No	No	No	No	No	21.1	85	156	91	46	5.87	70	294	4.75	158	4.84	146
1726	18.6353	Yes	Male	80	Married	Yes	Yes	No	No	No	No	27.9	89	171	75	42.8	4.97	64	345	3.97	140	6.38	126
1727	10.3822	Yes	Male	82	Married	Yes	No	No	Yes	No	No	28.4	77	164	69	39.9	6.59	67	326	3.76	147	6.46	135
1728	42.5561	No	Male	74	Married	No	No	No	No	No	No	29.8	64	183	89	42.4	5.15	51	295	4.58	222	4.57	146
1729	15.3885	Yes	Male	73	Married	Yes	No	No	No	No	No	19.1	83	159	57	45.8	6.5	66	345	4.83	181	7.12	142
1730	16.4718	No	Female	66	Married	Yes	No	No	No	No	No	26.6	78	126	80	44.3	5.28	47	286	4.42	211	5.72	130
1731	16.667	No	Male	61	Married	Yes	No	No	No	No	No	26.1	72	160	91	44.6	5.21	62	373	4.46	249	4.25	138
1732	10.5166	No	Male	61	Married	Yes	No	No	No	No	No	24.8	71	140	87	39.6	5.01	57	240	4.45	130	2.72	145
1733	16.0396	No	Male	61	Married	No	No	No	No	No	No	27.7	77	148	93	44.3	7.31	73	494	5.2	184	7.68	163
1734	37.9746	No	Male	61	Married	No	No	No	No	No	No	23	103	139	89	43.6	7.03	61	417	4.52	267	6.62	154
1735	7.4052	No	Male	63	Married	Yes	No	No	No	No	Yes	26	66	126	75	44.1	5.66	67	308	4.48	217	5.84	145
1736	31.9978	No	Female	61	Married	Yes	No	No	No	No	No	21.7	102	156	91	44.9	5.52	49	336	4.55	286	5.9	139
1737	31.0734	No	Male	61	Married	Yes	No	No	No	No	No	25.9	98	106	73	45.2	3.76	68	356	5.01	227	5.69	152
1738	19.3109	No	Male	61	Married	Yes	No	No	No	No	No	30.2	74	136	90	46.5	5.56	76	318	5.1	179	5.14	160
1739	5.6481	No	Female	61	Married	No	No	No	No	No	No	20	82	114	63	46.4	6.21	41	349	4.2	238	5.12	128
1740	49.4379	No	Female	60	Married	Yes	No	No	No	No	No	27.3	87	138	79	46.8	4.91	41	364	4.31	283	6.21	135
1741	14.3634	No	Male	60	Married	Yes	No	No	No	No	No	24.6	77	141	75	44.3	7.19	81	294	4.92	246	9.32	150
1742	53.9971	Yes	Male	62	Married	Yes	No	No	No	No	No	28.2	60	136	62	46.1	4.88	67	356	4.23	223	5.62	130
1743	25.9717	No	Male	60	Married	Yes	No	No	No	No	No	22.2	75	120	79	46.1	4.71	49	253	4.59	173	7.3	135
1744	28.8818	No	Female	60	Married	No	No	No	No	No	No	20.6	67	124	63	42.7	6.45	48	319	4.1	170	5.43	124
1745	34.0349	Yes	Male	71	Married	No	No	No	No	No	No	21.8	66	141	86	41.2	5.84	80	301	4.64	130	6.14	136
1746	36.1616	No	Male	61	Married	No	No	No	No	No	No	26.8	77	121	76	44.4	5.61	67	323	5.02	239	7.59	159
1747	30.1428	No	Male	60	Married	No	No	No	No	No	No	26.1	62	164	92	47	6.42	81	444	5.5	235	8.75	159
1748	8.4216	No	Male	61	Married	Yes	No	No	No	No	No	29	59	143	86	44.3	5.23	71	262	4.73	200	6.13	149
1749	11.9874	No	Male	62	Married	No	No	No	No	No	No	22.4	70	104	68	43.4	5.96	69	318	5.06	199	5.34	157
1750	16.293	No	Male	60	Married	Yes	No	No	No	No	No	22.4	88	122	78	46	3.86	74	442	5.53	156	7.76	166
1751	6.47157	Yes	Male	85	Married	Yes	No	No	No	No	No	25.2	56	157	80	43.7	5.79	69	389	4.94	160	4.44	139
1752	61.6653	No	Male	69	Married	No	No	No	No	No	No	21.1	69	91	67	41.4	4.61	58	400	4.69	169	5.19	142
1753	32.1471	No	Male	60	Married	Yes	No	No	No	No	No	26.1	63	137	95	44.6	3.81	63	405	5.35	220	6.3	160
1754	6.4188	No	Male	61	Married	No	No	No	No	No	No	27.5	57	115	72	44.2	7.61	60	335	4.86	201	5.15	150
1755	44.5187	No	Male	60	Married	No	No	No	No	No	No	23.2	74	121	79	42.8	7.42	64	296	5.28	264	7.54	157
1756	21.3675	No	Male	61	Married	No	Yes	No	No	No	No	22.1	90	110	67	44.2	10.74	59	247	4.98	222	5.78	149
1757	35.718	No	Male	61	Married	No	No	No	No	No	No	25	73	143	98	44	7.89	72	400	4.18	253	7.25	136
1758	11.158	No	Male	61	Married	Yes	No	No	No	No	No	23.5	65	144	90	42.4	4.17	75	470	4.78	217	6.59	143
1759	6.59187	No	Male	61	Married	Yes	No	No	No	No	No	24.6	59	149	81	44.2	6.33	71	356	5	237	4.69	155
1760	10.5081	No	Male	61	Married	No	No	No	No	No	No	25.6	63	117	71	43	5.56	72	383	4.1	202	4.33	136
1761	10.2383	No	Male	89	Married	Yes	Yes	No	No	No	No	23.1	79	131	74	43.2	5.85	68	382	4.07	250	5.92	128
1762	22.5942	No	Male	87	Married	Yes	No	No	No	No	No	28.3	75	129	65	46.6	4.27	68	351	4.22	160	4.62	139
1763	11.4401	No	Male	82	Married	Yes	Yes	No	No	No	Yes	22.7	63	129	65	41	8.29	80	199	4.11	139	5.2	136
1764	6.75278	No	Male	85	Married	No	Yes	No	No	No	No	20.3	90	133	74	44.7	11.13	114	355	4.67	173	8.66	145
1765	20.2605	Yes	Male	77	Married	Yes	No	No	No	No	No	22.9	90	103	77	46	10	106	445	4.99	161	5.42	160
1766	24.6742	No	Male	77	Married	Yes	No	No	No	No	No	31	92	143	76	41.7	4.52	100	570	3.72	159	5.42	133
1767	17.1877	No	Male	72	Married	No	Yes	No	No	No	No	23.3	82	170	73	45.5	5.86	69	309	4.41	161	5.63	139
1768	6.8172	No	Male	73	Married	Yes	No	No	No	No	No	25.1	67	144	76	43.8	7.8	79	359	4.99	112	6.84	145
1769	22.1267	No	Male	69	Married	Yes	Yes	No	No	No	No	30.3	84	139	79	44	8.41	58	362	5.23	152	5.84	166
1770	9.6393	No	Male	69	Married	No	No	No	No	No	No	24	100	143	80	39.1	4.66	61	429	4.02	244	7.52	124
1771	7.60413	No	Male	69	Married	No	No	No	No	No	No	20.7	76	133	91	42	5.45	69	400	4.86	157	6.84	148
1772	4.90136	No	Male	67	Married	No	No	No	No	No	No	24.1	88	146	87	43.2	7.31	78	387	4.32	213	5.37	138
1773	7.68158	No	Male	67	Married	Yes	Yes	No	No	No	No	25.9	74	118	69	43	8.53	68	297	4.65	123	5.93	133
1774	32.4513	No	Male	67	Married	Yes	No	No	No	No	Yes	27.7	100	126	73	46.3	6.48	78	191	4.92	212	4.39	152
1775	32.4862	No	Male	67	Married	Yes	No	No	No	No	Yes	25.7	75	129	85	41	17	245	369	4	208	6.07	128
1776	37.9048	No	Male	66	Married	Yes	No	No	No	No	No	22	104	130	85	43	6.22	74	485	4.59	231	10.76	148
1777	15.5243	No	Male	66	Married	Yes	No	No	No	No	No	22.5	74	157	94	41.7	5.27	60	488	5.19	270	8.75	153
1778	5.80885	Yes	Female	67	Married	Yes	No	No	No	No	No	26	74	120	66	43.6	5.2	52	264	4.47	177	4.47	130
1779	18.3913	No	Female	64	Married	No	No	No	No	No	No	24	58	117	60	43.7	5.24	54	414	4.32	220	6.3	138
1780	6.61706	No	Male	64	Married	No	Yes	No	No	No	No	22.8	69	143	74	46	7.57	85	341	4.45	188	5.54	149
1781	7.41684	No	Male	63	Married	No	Yes	No	Yes	No	No	21.1	66	134	78	43.8	6.53	89	326	4.63	221	9.23	144
1782	48.147	No	Male	63	Married	Yes	No	No	No	No	No	26.7	86	136	74	44	5.56	67	283	5.07	288	7.29	150
1783	48.167	No	Male	62	Married	Yes	No	No	No	No	No	24	80	149	94	45.9	3.63	66	360	4.77	288	4.87	140
1784	7.93721	No	Female	62	Married	No	No	No	No	No	No	21.9	58	156	83	44.9	7.79	53	275	4.61	220	5.52	137
1785	2.8436	No	Male	68	Married	Yes	No	No	No	No	No	20.6	83	133	61	44	6.86	73	395	4.48	228	6.02	136
1786	48.1987	No	Male	67	Married	Yes	No	No	No	No	Yes	27.4	90	133	84	45.8	6.05	84	492	4.97	177	4.95	155
1787	4.56063	No	Male	83	Married	Yes	Yes	Yes	No	No	No	20.3	98	167	87	44.8	5.98	69	331	5.06	154	5.74	156
1788	5.77661	No	Male	72	Married	Yes	No	No	No	No	No	29.2	83	136	80	41.2	8.6	70	296	4.34	246	8.01	138
1789	74.4445	No	Male	90	Married	Yes	No	No	No	No	No	24.3	84	140	73	43.3	9.29	66	491	4.31	177	7.25	137
1790	15.5721	No	Male	74	Married	Yes	No	No	No	No	No	25.6	76	137	72	43.8	8.67	119	516	4.94	213	7.17	150
1791	7.9906	Yes	Male	70	Married	No	No	No	No	No	No	24.5	68	114	65	41.6	7.52	88	411	4.36	146	4.51	148
1792	20.4369	No	Male	84	Married	No	No	No	No	No	No	21.8	66	146	74	43.9	6.36	37	201	4.77	177	4.2	144
1793	9.98974	No	Male	61	Married	No	No	No	No	No	No	25	65	92	62	42.6	4.92	79	427	4.72	165	5	145
1794	11.5981	No	Male	60	Married	No	Yes	No	No	No	No	22.2	63	117	70	44	6.7	68	357	4.9	179	6.1	149
1795	11.291	Yes	Male	98	Married	No	No	No	No	Yes	No	20.7	82	166	88	45.1	8.6	78	250	4.37	235	5.59	135
1796	3.73175	Yes	Female	93	Married	Yes	Yes	No	No	No	No	24.2	59	150	73	45.8	8.78	80	424	3.9	148	7.75	123
1797	43.1669	Yes	Male	91	Married	Yes	Yes	No	No	No	No	28.9	67	138	62	37	12.55	125	653	3.79	164	8.32	107
1798	7.99705	Yes	Female	89	Married	No	No	Yes	No	No	No	22.5	60	137	72	41.3	8.53	61	312	4.24	146	6.63	131
1799	9.82305	No	Male	82	Married	Yes	Yes	No	No	No	No	25.9	52	143	70	41.1	11.17	141	498	4.66	82	5.64	138
1800	13.2748	Yes	Male	80	Married	Yes	No	No	No	No	No	22.5	70	152	81	39.1	10.75	73	343	4.49	245	9.4	146
1801	25.7914	No	Male	70	Married	Yes	No	No	No	No	No	26.1	88	173	97	44.4	7.13	99	476	5.43	110	5.49	176
1802	24.4955	Yes	Male	69	Married	No	No	No	No	No	No	24.4	72	120	64	43.7	5.55	57	421	4.4	249	6.88	135
1803	26.4946	Yes	Female	68	Married	No	No	No	No	No	No	22.7	62	129	66	41.7	6.48	58	319	3.87	228	5.09	121
1804	19.076	No	Male	68	Married	No	No	No	No	No	No	26	76	129	83	42.4	4.75	69	367	5.87	174	3.9	173
1805	37.7371	No	Male	66	Married	Yes	Yes	No	No	No	No	26.1	79	145	76	43.8	9.34	56	305	4.59	227	5.66	142
1806	16.0379	No	Male	66	Married	Yes	No	No	No	No	No	29	83	144	93	41.7	4.81	62	327	4.98	219	7.21	153
1807	29.8653	No	Male	66	Married	Yes	No	No	No	No	No	24.9	90	117	80	41.6	5.86	85	386	4.49	167	4.45	148
1808	16.1522	No	Male	64	Married	No	No	No	No	No	No	28.1	74	121	78	44.6	7.38	78	469	5.05	201	5.88	145
1809	11.3435	No	Male	63	Married	No	No	No	No	No	No	20.6	69	102	70	40.6	5.24	69	283	4.66	240	3.51	150
1810	6.29825	Yes	Male	62	Married	No	No	No	No	No	No	18	82	137	71	44.1	4.41	67	367	4.14	112	5.12	127
1811	13.046	No	Male	62	Married	No	No	No	No	No	No	29.4	67	119	72	42.4	8.28	56	247	4.6	120	6.26	148
1812	14.1508	No	Male	62	Married	No	No	No	No	No	No	22.9	78	135	82	41.5	4.32	65	313	4.8	248	6.63	147
1813	8.9253	No	Female	62	Married	No	No	No	No	No	No	21.7	90	142	70	43.7	2.9	37	270	4.49	207	10.76	130
1814	13.5858	No	Male	61	Married	Yes	No	No	No	No	No	26.1	88	146	81	44.5	5.15	80	388	5.25	219	8.16	154
1815	50.085	No	Male	61	Married	No	No	No	No	No	No	23.9	98	119	78	47.6	11.06	87	420	4.97	192	9.27	154
1816	4.44048	No	Male	60	Married	No	No	No	No	No	No	23.1	89	100	72	43	6.07	83	443	5.01	158	3.43	156
1817	15.84	No	Male	61	Married	Yes	No	No	No	No	No	25.7	66	156	88	41.5	5.98	80	476	4.43	180	5.73	141
1818	33.919	No	Male	60	Married	No	Yes	No	No	No	No	25.3	77	107	70	44.4	6.74	60	255	4.7	202	5.03	150
1819	37.7908	No	Female	61	Married	No	No	No	No	No	No	19.7	80	169	91	46.3	9.24	41	273	4.29	299	8.08	125
1820	35.309	No	Male	60	Married	No	No	No	No	No	No	25.8	81	145	80	42.9	8.79	72	389	4.61	199	5.36	136
1821	11.238	No	Male	60	Married	No	No	No	No	No	No	22.7	67	104	69	41.8	9.03	69	362	4.66	145	4.68	147
1822	26.6378	No	Male	60	Married	No	No	No	No	No	No	27.8	58	135	72	43.9	6.89	62	332	5.44	280	6.49	161
1823	5.52782	Yes	Male	70	Married	No	No	No	No	No	No	24.7	62	146	52	41.4	4.15	68	428	4.29	162	5.44	137
1824	21.7402	Yes	Male	67	Married	Yes	No	No	No	No	No	23.5	89	122	80	41.3	3.83	57	319	4.6	182	4.53	145
1825	19.76	No	Male	63	Married	Yes	Yes	No	No	No	No	25.8	73	137	63	45	7.89	93	505	4.49	242	9.46	143
1826	17.4804	No	Male	60	Married	No	No	No	No	No	No	23.4	77	116	76	42.8	5.78	65	457	4.69	175	5.86	149
1827	11.5406	No	Male	61	Married	Yes	No	No	No	No	No	23.2	96	152	92	44.5	3.84	72	236	4.82	199	6.68	149
1828	15.2955	No	Male	60	Married	Yes	Yes	No	No	No	No	32.2	74	132	79	46.9	8.98	83	490	4.48	158	6.1	141
1829	16.3509	No	Female	61	Married	No	No	No	No	No	No	22.6	74	82	60	43.4	5.71	41	332	4.62	250	7.21	138
1830	31.257	No	Male	66	Married	No	No	No	No	No	No	24.7	73	131	71	43.3	5.07	65	463	5.33	220	5.16	164
1831	16.7308	No	Male	65	Married	No	No	No	No	No	No	22.6	82	132	74	41.9	6.95	73	366	4.78	210	6.18	151
1832	6.86286	Yes	Male	68	Married	Yes	No	No	No	No	No	25.5	73	124	83	40.8	6.59	71	443	4.55	157	5.96	141
1833	10.7812	No	Male	76	Married	Yes	No	No	No	No	No	30	81	160	81	44.1	6.37	73	390	4.38	150	7.18	152
1834	15.7767	No	Male	88	Married	Yes	No	No	No	No	No	24	80	168	80	41.3	7.28	74	336	5.24	266	6.27	146
1835	9.51355	No	Male	86	Married	No	No	No	No	No	No	21	81	130	81	42.4	7.03	63	257	4.2	147	4.73	125
1836	11.2448	No	Male	75	Married	Yes	No	No	No	No	No	23.8	94	153	83	41.9	7.02	88	349	4.4	359	9.93	136
1837	31.9848	No	Male	72	Married	Yes	Yes	No	No	No	No	23.8	88	157	88	41.5	8.41	59	296	4.79	185	4.59	151
1838	42.6193	Yes	Male	67	Married	No	No	No	No	No	No	24.7	59	109	62	43.6	6.56	66	326	4.62	222	6.34	148
1839	9.08041	No	Female	71	Married	Yes	No	No	No	No	No	29.2	79	135	79	43.7	5.78	52	393	4.18	266	7.37	132
1840	10.9764	Yes	Female	63	Married	No	No	No	No	No	No	22.4	65	123	67	42.8	6.07	59	236	4.55	162	5.49	136
1841	15.8633	No	Male	61	Married	Yes	No	No	No	No	No	23.4	75	118	74	43.2	5.64	73	386	4.66	165	5.4	141
1842	58.403	No	Male	61	Married	Yes	No	No	No	No	No	22.1	102	132	87	41.2	5.46	73	396	4.67	209	5.17	153
1843	20.1117	No	Male	61	Married	Yes	No	No	No	No	Yes	24.5	68	104	71	39.6	7.73	68	483	4.75	282	8.01	157
1844	19.9862	Yes	Female	61	Married	No	No	No	No	No	No	22.8	84	119	72	45.8	5.98	45	371	4.52	304	6.63	139
1845	6.45903	Yes	Male	60	Married	No	No	Yes	No	No	No	19.3	86	127	86	41.1	7.61	67	224	4.61	186	6.45	151
1846	30.1486	No	Male	88	Married	No	No	No	No	No	No	21.5	88	129	76	41.1	4.3	71	291	4.63	195	6.65	143
1847	14.6891	No	Male	65	Married	Yes	Yes	No	No	No	No	22.9	72	156	80	47.8	6.9	71	390	5.37	185	5.2	145
1848	6.21132	Yes	Male	63	Married	No	No	No	No	No	No	22.7	88	142	96	40.1	6.78	70	360	5.46	162	6.02	170
1849	6.53062	No	Male	67	Married	Yes	Yes	No	No	No	No	21.5	60	137	69	45.1	6.77	86	296	4.3	176	5.47	133
1850	26.0146	No	Male	75	Married	Yes	Yes	No	No	No	No	25.7	76	119	71	46.7	7	43	486	4.78	179	6.3	158
1851	43.8877	No	Male	64	Married	No	Yes	No	No	No	No	26.9	71	140	82	47.1	5.56	71	294	4.88	209	6.43	166
1852	3.39399	No	Male	74	Married	Yes	No	No	No	No	No	25.3	60	133	80	44	7.9	87	358	4.95	181	6.86	158
1853	17.6073	Yes	Female	72	Married	No	No	No	No	No	No	20	66	148	104	43.7	4.45	48	241	4.68	279	5.36	135
1854	8.79126	Yes	Female	72	Married	No	No	No	No	No	No	25.3	116	152	82	44.9	2.63	57	339	3.95	189	4	128
1855	43.2221	No	Female	68	Married	No	No	No	No	No	No	28.1	81	133	77	52.2	4.54	55	455	4.07	172	5.17	130
1856	38.7574	Yes	Female	74	Married	No	No	No	No	No	No	20.2	79	120	68	42.4	5.36	55	289	3.78	225	3.73	121
1857	7.31045	No	Male	73	Married	Yes	Yes	No	No	No	No	21.9	73	125	63	42.1	6.32	84	407	4.77	146	4.67	154
1858	12.375	Yes	Male	76	Married	Yes	Yes	No	No	No	No	22.6	70	151	68	40.2	5.93	58	343	3.79	81	3.79	119
1859	7.3075	No	Male	81	Married	Yes	No	No	No	No	No	25.1	62	136	68	39.6	6.61	56	250	4.44	194	4.44	149
1860	11.6288	No	Male	76	Married	Yes	Yes	No	No	No	No	30.9	76	146	64	41.2	15.18	566	258	3.59	92	5.3	114
1861	5.96831	Yes	Male	83	Married	No	No	No	No	No	No	16	82	144	70	42.5	4.88	60	329	4.08	164	5.61	130
1862	20.156	Yes	Female	79	Married	Yes	No	Yes	No	No	No	19.9	107	136	82	42.1	4.49	66	307	4.09	180	6.58	132
1863	6.71291	Yes	Male	71	Married	Yes	No	No	No	No	No	22	76	151	76	41.4	6.72	71	355	5.21	268	7.16	155
1864	10.1094	No	Female	61	Married	No	No	No	No	No	No	21.2	53	109	64	41.4	4.27	64	465	4.25	196	4.07	128
1865	4.23446	Yes	Female	66	Married	Yes	No	No	No	No	No	24	101	150	55	44.7	5.31	48	296	4.09	205	5.33	125
1866	18.5952	No	Male	67	Married	Yes	No	No	No	No	No	24.3	68	146	88	46.5	4.81	72	431	4.72	148	3.51	153
1867	32.7082	No	Male	68	Married	Yes	Yes	No	No	No	No	25.4	84	148	86	44.2	5.36	74	321	4.82	443	6.21	142
1868	9.91098	No	Male	66	Married	No	No	No	No	No	No	24.2	76	127	76	41	4.1	62	335	4.93	175	4.88	151
1869	47.2171	No	Male	68	Married	Yes	Yes	No	No	No	No	26.7	80	141	80	48.2	10.52	129	413	5.17	195	4.83	153
1870	27.5874	No	Female	60	Married	No	No	No	No	No	Yes	19.4	77	125	82	41.2	6.91	49	404	4.36	229	3.33	139
1871	45.4964	No	Male	60	Married	Yes	No	No	No	No	No	24.9	82	130	83	43.6	6.6	65	372	5.3	178	8.88	162
1872	18.7748	No	Male	60	Married	No	No	No	No	No	No	23.7	74	130	81	42.5	5.97	68	346	4.96	284	7.85	160
1873	13.4624	No	Female	61	Married	No	No	No	No	No	No	22.2	75	113	75	43.2	7.35	66	376	4.29	233	6.8	135
1874	4.84048	Yes	Female	61	Married	No	No	No	No	No	No	18.9	83	139	87	42.8	5.47	68	308	4.37	146	3.48	136
1875	18.1592	No	Male	60	Married	No	No	No	No	No	Yes	21.2	67	99	72	39.3	4.17	77	520	4.35	177	5.36	133
1876	18.1343	No	Male	60	Married	Yes	No	No	No	No	No	26.8	76	119	80	40.9	6.24	77	408	4.81	212	6.59	149
1877	7.18327	No	Male	60	Married	No	No	No	No	No	No	22.6	68	121	79	42.2	7.73	75	325	4.93	88	4.34	152
1878	18.7884	No	Male	60	Married	No	No	No	No	No	No	23.9	49	142	80	43	4.7	77	366	4.39	236	6.24	128
1879	16.6123	No	Male	60	Married	No	No	No	No	No	No	24	76	114	67	43.9	5.95	68	272	5.3	190	6.28	148
1880	41.1509	No	Female	60	Married	No	No	No	No	No	No	21	83	125	52	44.2	4.18	48	315	4.56	293	4.4	132
1881	5.48832	No	Male	61	Married	Yes	No	No	No	No	No	22.3	88	134	88	41.6	6.33	75	367	4.07	174	3.3	136
1882	7.55921	No	Male	61	Married	No	No	No	No	No	No	21.3	82	109	64	43	5.77	67	397	4.24	181	5.93	137
1883	8.43831	No	Male	60	Married	No	No	No	No	No	No	26	65	122	73	44.5	8.21	76	389	4.73	108	4.4	145
1884	8.42075	No	Male	60	Married	No	No	No	No	No	No	25.5	64	123	70	41.7	5.27	68	387	5.09	153	5.96	150
1885	9.40333	No	Male	60	Married	No	No	No	No	No	No	24.3	84	137	81	41	6.41	56	353	4.42	204	4.79	143
1886	4.94452	No	Male	74	Married	Yes	No	No	No	No	No	23.8	93	129	68	46	6.7	85	279	4.02	156	5.69	125
1887	11.8319	Yes	Male	71	Married	Yes	No	No	No	No	No	30.6	84	142	65	43.4	6.92	87	421	4.38	208	6.65	134
1888	26.8774	Yes	Male	61	Married	No	No	No	No	No	No	23.9	110	137	86	43.1	5.93	68	259	4.78	257	5.91	150
1889	2.17355	No	Male	68	Married	Yes	No	Yes	No	No	No	23.4	78	122	77	44.3	6.6	65	300	4.55	121	5.36	148
1890	20.4369	No	Female	69	Married	No	No	No	No	No	No	26.4	86	135	73	40.8	5.87	61	308	4.1	268	4.87	122
1891	16.4346	No	Male	61	Married	No	No	No	No	No	No	21.1	68	148	85	44.4	4.09	53	296	4.45	157	3.48	137
1892	12.5421	No	Male	67	Married	Yes	No	No	No	No	No	18.3	104	119	71	42.7	5.06	55	394	4.06	198	5.4	138
1893	10.847	Yes	Female	77	Married	Yes	No	No	No	No	No	28.6	74	143	65	46.4	4.91	41	327	4.03	184	6.33	126
1894	6.53289	No	Male	63	Married	No	No	No	No	No	No	23	68	133	81	43.2	6.04	74	458	5.1	192	4.17	160
1895	13.2649	No	Male	65	Married	No	No	No	No	No	No	27.1	94	156	102	43.1	6.56	81	414	4.8	152	4.85	161
1896	58.587	No	Male	61	Married	No	No	No	No	No	No	23.5	94	133	76	48	4.36	77	573	4.56	303	9.08	146
1897	14.911	No	Male	60	Married	No	No	No	No	No	No	25.3	78	140	87	43.7	4.04	59	331	4.55	133	4.91	145
1898	22.073	No	Male	61	Married	Yes	Yes	No	No	No	No	22.3	79	114	84	44.3	6.99	76	317	4.91	193	6.77	153
1899	15.8999	No	Male	61	Married	Yes	Yes	No	No	No	No	26.5	86	106	62	45.5	6.37	76	432	5.15	189	6.35	161
1900	31.9835	No	Female	61	Married	No	No	No	No	No	No	29.2	94	147	79	45.5	6.86	57	345	4.45	227	3.88	133
1901	11.4122	No	Male	61	Married	Yes	No	No	No	No	No	30	80	180	91	41.2	6.4	63	284	4.53	235	7.31	137
1902	15.0951	No	Male	92	Married	Yes	No	No	No	No	No	27.3	65	142	79	40.5	8.52	105	430	4.54	254	7.64	133
1903	56.4978	No	Male	76	Married	Yes	No	No	No	No	No	26.5	48	158	75	48.8	6.45	69	216	4.61	273	6.9	153
1904	45.0522	No	Male	81	Married	No	No	No	No	No	No	27.1	77	126	77	43.3	4.72	54	242	4.69	140	9.21	140
1905	44.1158	No	Female	69	Married	No	No	No	No	No	No	25.5	88	143	94	44	6.81	68	437	4.44	181	7.09	131
1906	12.1826	No	Male	84	Married	Yes	No	No	No	No	No	15	93	175	70	43	12.48	163	451	3.01	119	4.91	96
1907	12.918	Yes	Female	66	Married	No	No	No	No	No	No	19.7	75	146	72	45	4.19	59	288	4.43	238	5.77	135
1908	9.30755	No	Male	65	Married	Yes	Yes	No	No	No	No	23.3	74	110	66	43.8	9.58	84	296	4.17	111	3.69	138
1909	9.57328	Yes	Male	85	Married	Yes	No	No	No	No	No	21	85	134	62	41.4	4.69	69	396	4.62	158	8.18	131
1910	7.53621	No	Male	75	Married	No	No	No	No	Yes	No	25.9	62	112	69	43	6.06	75	340	4.49	201	4.79	139
1911	10.8826	Yes	Male	69	Married	Yes	No	Yes	No	No	No	21.8	80	123	88	39.4	6.22	91	409	4.88	233	7.99	153
1912	1.32246	No	Male	67	Married	No	Yes	No	No	No	No	23.5	71	115	60	45.6	6.32	58	334	4.97	224	4.99	144
1913	149.89	No	Male	63	Married	Yes	Yes	No	No	No	No	25.6	86	128	77	44.9	8.6	59	392	5.23	226	7.68	157
1914	18.9545	No	Male	64	Married	No	No	No	No	No	No	26.1	77	107	65	44.3	5.73	64	450	5.04	266	7.78	163
1915	23.7717	Yes	Female	61	Married	Yes	No	No	No	No	No	26.2	97	108	76	46.6	7.43	65	280	4.91	210	3.8	149
1916	33.4081	Yes	Male	67	Married	No	No	No	No	No	No	26	109	145	90	45.2	4.94	61	513	5.37	212	8.98	157
1917	1.37374	No	Male	67	Married	No	No	No	No	No	No	18.6	79	122	69	44.7	5.21	52	304	4.74	107	4.65	146
1918	14.5497	No	Male	76	Married	Yes	No	No	No	No	No	23.9	61	177	85	41.5	7.29	67	326	4.36	103	6.62	130
1919	3.65835	No	Male	65	Married	No	No	No	No	No	No	23.4	70	121	72	42.2	6.65	70	312	4.03	187	5.63	131
1920	5.89245	Yes	Male	74	Married	Yes	No	No	No	No	No	28.3	82	156	91	40.5	4.56	60	270	4.89	183	6.18	140
1921	23.071	Yes	Female	71	Married	No	No	No	No	No	No	23.4	72	153	73	44.3	5.23	37	221	4.48	159	4.7	129
1922	8.55849	Yes	Female	67	Married	No	No	No	No	No	No	18.8	79	126	75	43.8	5.81	54	227	4.05	183	3.99	121
1923	26.2024	No	Male	62	Married	No	No	No	No	No	No	22	82	141	90	48.2	4.06	64	338	5.42	192	8.68	166
1924	27.0626	No	Male	60	Married	No	No	No	No	No	No	30.9	82	131	84	40.3	6.57	70	475	4.58	147	4.82	155
1925	42.5323	No	Male	70	Married	No	No	No	No	No	No	26.8	94	120	75	47.7	7	97	558	4.92	163	4.6	153
1926	3.86058	No	Male	61	Married	No	Yes	No	No	No	No	24.8	74	114	74	43.8	6.02	79	429	4.84	181	4.08	153
1927	36.7126	No	Female	60	Married	No	No	No	No	No	No	26.9	62	145	94	43.7	4.92	65	364	4.56	236	7.23	136
1928	23.3746	No	Male	60	Married	No	No	No	No	No	No	26.8	76	139	99	42.6	3.97	79	330	5.29	291	8.32	168
1929	18.668	No	Male	66	Married	Yes	No	No	No	No	No	29.2	68	142	85	45.1	4.52	71	412	4.6	199	6.34	153
1930	30.0192	No	Male	68	Married	Yes	No	No	No	No	No	23.7	84	156	96	41.2	4.5	71	300	4.76	144	5.97	150
1931	18.1167	No	Male	61	Married	Yes	No	No	No	No	No	22	82	135	97	45.7	4.8	76	423	4.97	190	4.01	157
1932	7.66731	No	Male	60	Married	No	Yes	No	No	No	No	24	76	131	83	44.7	6.23	75	354	4.68	254	5.93	142
1933	39.1596	Yes	Male	80	Married	No	No	No	No	No	No	22.2	71	156	70	40.4	4.96	72	351	4.49	146	5.75	141
1934	5.0782	No	Male	91	Married	No	No	No	No	No	No	18.2	105	156	76	42.5	10.92	77	325	3.58	198	5.2	54
1935	19.0565	Yes	Male	86	Married	No	No	No	No	No	No	23.9	81	151	87	39.7	5.32	69	415	4.64	209	5.86	141
1936	8.28813	No	Male	67	Married	No	No	No	No	No	No	25.7	66	150	82	42.7	9.97	80	382	4.61	156	7.23	145
1937	5.79383	No	Male	62	Married	No	No	No	No	No	No	24.7	64	115	72	42.1	6.46	71	328	4.82	207	6.12	140
1938	14.6601	Yes	Female	70	Married	Yes	No	No	Yes	No	No	25.3	78	142	95	41	6.82	62	305	4.27	162	4.32	133
1939	10.6782	No	Male	85	Married	Yes	Yes	No	No	No	No	22.4	82	155	72	41.3	6.95	78	381	4.48	193	7.11	140
1940	11.3774	Yes	Male	82	Married	Yes	Yes	Yes	No	No	No	28.8	80	144	60	45	6.92	82	325	3.38	298	8.22	87
1941	19.2281	No	Male	71	Married	No	No	No	No	No	No	23.1	71	130	76	44.7	6.69	81	528	4.87	231	9.28	149
1942	18.1193	No	Female	70	Married	No	No	No	No	No	No	23.2	74	143	65	42.7	6.34	67	308	3.97	167	8.47	116
1943	7.15575	No	Male	69	Married	No	Yes	No	No	No	No	20.1	75	113	60	42.3	7.33	72	292	4.63	146	4.46	140
1944	5.92822	No	Male	61	Married	Yes	Yes	No	No	No	No	23.9	67	127	64	44.1	6.34	61	300	4.35	96	3.63	149
1945	48.8329	No	Female	60	Married	Yes	No	No	No	No	No	22.9	76	132	80	45.5	5.12	49	257	4.06	193	4.85	127
1946	17.0229	Yes	Male	70	Married	Yes	No	No	No	No	No	29.2	95	146	104	42.6	6.27	71	410	5	178	7.84	145
1947	15.9863	No	Male	68	Married	Yes	No	No	No	No	No	23.1	75	115	72	45.2	6.57	77	440	5.52	229	6.57	156
1948	25.2455	No	Male	84	Married	Yes	Yes	No	No	No	No	25.8	75	148	76	42.3	8.13	98	428	4.91	188	8.71	148
1949	45.2088	Yes	Male	87	Married	No	No	No	No	No	No	21.3	83	114	74	41.8	5.32	54	241	5.58	182	6.37	164
1950	4.69639	Yes	Male	79	Married	Yes	No	No	No	No	No	27.4	83	160	70	45.1	4.09	45	330	4.6	175	7.08	138
1951	39.1961	No	Male	79	Married	Yes	No	No	No	No	No	25.1	79	157	94	43.4	4.21	75	446	5	169	5.45	154
1952	14.8283	No	Female	74	Married	Yes	No	No	No	No	No	24.8	100	144	75	41.8	3.86	58	295	3.76	302	8.33	118
1953	13.6135	No	Male	71	Married	No	No	No	No	No	No	25.4	61	131	72	45.4	5.85	82	325	4.49	160	4.53	146
1954	27.9101	No	Male	68	Married	No	No	No	No	No	No	23.8	64	117	60	45.5	7.95	82	501	4.31	243	7.2	135
1955	19.4962	No	Male	67	Married	Yes	No	No	No	No	No	23.3	82	127	64	44.4	6.04	64	377	4.18	183	6.75	134
1956	6.776	No	Female	66	Married	No	No	No	No	No	No	25.8	77	123	80	45.8	9.8	61	334	4.58	190	5.85	138
1957	10.5615	No	Female	62	Married	No	No	No	No	No	No	27.9	66	121	63	43.2	7.21	66	350	4.48	176	4.87	136
1958	21.0838	No	Male	61	Married	No	No	No	No	No	No	28.6	87	125	82	45.1	4.57	60	359	4.92	240	7.21	157
1959	48.593	No	Female	60	Married	No	No	No	No	No	No	21.4	81	111	68	45.6	5.75	49	361	3.84	251	5.62	118
1960	15.1431	No	Male	62	Married	No	No	No	No	No	No	24.2	76	143	89	43.6	6.69	70	383	4.87	205	5.53	153
1961	9.39301	Yes	Male	61	Married	No	No	No	No	No	No	23.5	65	121	79	44.9	4.68	77	420	4.84	210	4.76	157
1962	2.60173	Yes	Female	63	Married	No	No	No	No	No	No	18.7	91	128	69	46.2	6.04	48	260	4.24	184	4.54	132
1963	15.3857	No	Male	60	Married	No	No	No	No	No	Yes	25.6	64	137	96	43.4	4.91	66	406	4.79	219	6.39	139
1964	7.36518	No	Male	60	Married	No	No	No	No	No	No	20.6	69	124	72	44.8	5.93	58	284	4.68	160	4.5	134
1965	40.4909	No	Male	60	Married	No	No	No	No	No	Yes	26.6	81	109	80	44.1	5.62	70	505	4.93	212	4.8	149
1966	30.5097	No	Male	61	Married	Yes	No	No	No	No	No	23	90	144	91	44.4	4.96	71	325	4.48	252	4.5	143
1967	23.9908	No	Male	80	Married	Yes	No	No	No	No	No	24.5	87	150	78	44.4	3.91	55	319	4.74	202	6.81	145
1968	80.8999	No	Female	72	Married	No	No	No	No	No	No	26.1	71	142	80	46.5	5.39	38	247	4.86	234	4.99	146
1969	8.25685	No	Female	61	Married	No	No	No	No	No	No	23.7	75	124	73	46.3	7.28	45	212	3.71	192	3.58	122
1970	21.1259	Yes	Female	69	Married	No	No	No	No	No	No	21.7	82	147	83	47.1	5.74	53	375	5.46	207	6.13	155
1971	25.8245	Yes	Female	64	Married	No	No	No	No	No	No	22.7	74	144	70	45	5.99	52	378	4.2	111	4.46	123
1972	26.1547	Yes	Female	61	Married	Yes	No	No	No	No	No	25.3	86	152	91	43.1	5.55	56	299	4.55	210	6.7	141
1973	2.99563	No	Male	61	Married	No	No	No	No	No	No	21.6	66	105	61	40.1	6.66	66	366	3.98	138	3.92	127
1974	27.2267	No	Male	60	Married	No	No	Yes	No	No	No	22	79	127	84	46.1	5.12	67	432	4.71	149	3.42	151
1975	11.4502	No	Male	60	Married	Yes	No	No	No	No	Yes	27.6	87	140	103	41.8	4.9	83	621	4.56	157	5.34	144
1976	4.80146	No	Male	62	Married	Yes	No	No	No	No	No	22.1	52	132	83	42.3	8.02	79	368	4.32	174	4.95	139
1977	35.8639	No	Male	65	Married	Yes	No	No	No	No	No	23	79	150	79	42.5	6.37	59	305	4.67	256	8.49	136
1978	9.36017	No	Female	69	Married	No	No	No	No	No	No	20.2	70	90	60	42.6	3.47	62	307	4.14	173	4.42	129
1979	11.2236	No	Male	74	Married	Yes	No	Yes	No	No	No	31.7	56	130	72	42.3	5.51	59	316	4.42	236	8.4	145
1980	14.4646	No	Male	77	Married	No	No	No	No	No	No	22.9	91	148	64	44.4	5.69	68	364	5.06	179	8.89	147
1981	45.3483	No	Male	61	Married	No	No	No	No	No	No	21.6	71	114	78	41.9	7.37	80	393	4.42	235	6.64	137
1982	11.9046	No	Male	63	Married	Yes	No	Yes	No	No	No	25.7	63	124	79	40.5	5.41	76	322	4.31	163	6.7	139
1983	6.25909	Yes	Male	73	Married	No	No	No	No	No	Yes	22.1	99	130	67	40.8	7.01	110	481	5.11	206	6.05	147
1984	24.5828	No	Male	60	Married	Yes	No	No	No	No	Yes	26.6	76	125	84	46.8	4.84	68	415	5.16	405	8.14	152
1985	10.7269	No	Female	61	Married	No	No	No	No	No	No	23.4	97	144	95	48	9.07	58	299	5.1	224	4.9	148
1986	9.52687	Yes	Female	84	Married	Yes	No	No	Yes	No	No	26.9	69	150	69	43.9	6.25	54	371	4.32	287	7.93	119
1987	31.253	No	Male	71	Married	Yes	No	Yes	No	No	No	23	72	176	85	46.7	5.19	71	436	4.71	201	4.87	141
1988	21.2695	No	Male	66	Married	Yes	No	No	No	No	No	31.1	63	135	70	44.2	5.31	72	265	4.99	235	8.55	160
1989	3.3772	No	Male	66	Married	Yes	Yes	No	No	No	No	23.5	74	147	95	44.2	6.47	82	387	4.23	142	5.42	135
1990	14.3178	Yes	Male	80	Married	No	Yes	No	No	No	No	25.9	75	169	85	41.8	4.95	59	300	4.35	164	6.74	151
1991	163.58	No	Male	60	Married	Yes	No	No	No	No	No	26.5	99	137	92	41.3	6.34	60	368	4.68	185	5.97	152
1992	14.1587	Yes	Male	72	Married	No	No	No	Yes	No	No	26.5	77	140	78	42.4	7.29	94	443	5.27	85	8.05	172
1993	7.4624	No	Male	68	Married	No	No	No	No	No	No	23.6	82	130	72	41.7	4.84	58	479	4.22	245	6.67	135
1994	2.51466	Yes	Male	65	Married	Yes	Yes	No	No	No	No	26.3	84	104	65	45.1	7.08	72	341	4.21	110	7.33	138
1995	41.6814	No	Male	60	Married	Yes	No	No	No	No	Yes	26	88	181	111	44.1	4.95	100	554	4.67	216	4.98	150
1996	10.248	No	Male	69	Married	Yes	No	No	No	No	No	22.5	73	118	80	43	8.69	91	514	4.27	176	6.1	138
1997	2.07317	No	Male	75	Married	Yes	No	No	Yes	No	No	24.5	69	127	81	41.7	7.28	102	454	4.96	185	6.79	152
1998	26.0568	No	Male	60	Married	No	No	No	No	No	No	24.5	81	129	85	44	5.68	65	330	5.32	182	7.72	161
1999	8.18479	No	Male	65	Married	No	No	No	No	No	No	20	70	152	76	41.5	9.55	97	458	4.27	187	3.81	131
[truncated: 5,384 more rows]
